# Supplementary material for: 2,4-Diamino-6-methyl-1,3,5-triazine ethanol solvate
Source: Acta Crystallogr Sect E Struct Rep Online. 2008 Jan 9;64(Pt 2):o411. doi: 10.1107/S1600536808000159 (PMC2960281; doi:10.1107/S1600536808000159)
Supplement: Supplementary file 1 [file e-64-0o411-sup1.cif]

##############################################################################
###                                                                        ###
###        Electronic paper (Acta Crystallographica Section E)             ###
###                                                                        ###
##############################################################################
#                                                                            #
# This CIF contains the data in a paper accepted for publication in Acta     #
# Crystallographica Section E. It conforms to the requirements of Notes      #
# for Authors for Section E, and has been peer reviewed under the auspices   #
# of the IUCr Commission on Journals.                                        #
#                                                                            #
# Full details of the Crystallographic Information File format               #
# are given in the paper "The Crystallographic Information File (CIF):       #
# a New Standard Archive File for Crystallography" by S. R. Hall, F. H.      #
# Allen and I. D. Brown [Acta Cryst. (1991), A47, 655-685].                  #
#                                                                            #
# The current version of the core CIF dictionary is obtainable from          #
# ftp://ftp.iucr.org/pub/cif_core.dic. The current version number is 2.1.    #
#                                                                            #
# Software is freely available for graphical display of the structure(s) in  #
# this CIF.  For information consult the CIF home page http://www.iucr.org/  #
# cif/home.html                                                              #
#                                                                            #
##############################################################################
                                             
data_global
_audit_creation_method     SHELXL-97
_journal_date_recd_electronic     2007-12-23
_journal_date_accepted     2008-01-02
_journal_name_full     'Acta Crystallographica, Section E'
_journal_year     2008
_journal_volume     64
_journal_issue      2
_journal_page_first     o411
_journal_page_last     o411
_journal_paper_category     QO
_journal_coeditor_code     BQ2061
_publ_contact_author_name     'Zun-Hong Xiao'
_publ_contact_author_address
;
School of Physics and Chemistry Science
Guizhou Normal University
Guiyang, 550001,
People's Republic of China
;
_publ_contact_author_email     xzh729@126.com
_publ_contact_author_fax     '86 851 6700647'
_publ_contact_author_phone     '86 851 6700647'
_publ_section_title
;
2,4-Diamino-6-methyl-1,3,5-triazine ethanol solvate
;
loop_
    _publ_author_name
    _publ_author_address
    'Zun-Hong Xiao'
;
School of Physics and Chemistry Science,
Guizhou Normal University,
Guiyang, 550001,
People's Republic of China.
;
data_I
_audit_creation_method     SHELXL-97
_chemical_name_systematic
;
2,4-Diamino-6-methyl-1,3,5-triazine ethanol solvate
;
_chemical_name_common     ?
_chemical_formula_moiety     'C4 H7 N5, C2 H6 O'
_chemical_formula_sum     'C6 H13 N5 O'
_chemical_formula_iupac     'C4 H7 N5, C2 H6 O'
_chemical_formula_weight     171.21
_chemical_melting_point     ?
_symmetry_cell_setting     triclinic
_symmetry_space_group_name_H-M     'P -1'
_symmetry_space_group_name_Hall     '-P 1'
loop_
    _symmetry_equiv_pos_as_xyz
    'x, y, z'
    '-x, -y, -z'
_cell_length_a     8.3860(6)
_cell_length_b     9.1514(6)
_cell_length_c     11.9104(9)
_cell_angle_alpha     88.7030(10)
_cell_angle_beta     87.614(2)
_cell_angle_gamma     76.668(2)
_cell_volume     888.56(11)
_cell_formula_units_Z     4
_cell_measurement_reflns_used     3111
_cell_measurement_theta_min     1.71
_cell_measurement_theta_max     25.01
_cell_measurement_temperature     273(2)
_exptl_crystal_description     block
_exptl_crystal_colour     colorless
_exptl_crystal_size_max     0.34
_exptl_crystal_size_mid     0.26
_exptl_crystal_size_min     0.21
_exptl_crystal_density_diffrn     1.280
_exptl_crystal_density_meas     ?
_exptl_crystal_density_method     'not measured'
_exptl_crystal_F_000     368.0
_exptl_absorpt_coefficient_mu     0.093
_exptl_absorpt_correction_type     multi-scan
_exptl_absorpt_process_details     '(SADABS; Bruker, 2005)'
_exptl_absorpt_correction_T_min     0.975
_exptl_absorpt_correction_T_max     0.985
_exptl_special_details
;
;
_diffrn_ambient_temperature     273(2)
_diffrn_radiation_type     MoK\a
_diffrn_radiation_wavelength     0.71073
_diffrn_radiation_source     'fine-focus sealed tube'
_diffrn_radiation_monochromator     graphite
_diffrn_measurement_device_type     'Bruker CCD area-detector'
_diffrn_measurement_method     '\f and \w'
_diffrn_detector_area_resol_mean     ?
_diffrn_reflns_number     7627
_diffrn_reflns_av_R_equivalents     0.0169
_diffrn_reflns_av_sigmaI/netI     0.0200
_diffrn_reflns_theta_min     1.71
_diffrn_reflns_theta_max     25.01
_diffrn_reflns_theta_full     25.01
_diffrn_measured_fraction_theta_max     0.983
_diffrn_measured_fraction_theta_full     0.983
_diffrn_reflns_limit_h_min     -9
_diffrn_reflns_limit_h_max     9
_diffrn_reflns_limit_k_min     -10
_diffrn_reflns_limit_k_max     10
_diffrn_reflns_limit_l_min     -12
_diffrn_reflns_limit_l_max     14
_diffrn_standards_number     0
_diffrn_standards_interval_count     0
_diffrn_standards_interval_time     0
_diffrn_standards_decay_%     ?
_refine_special_details
;
 Refinement of F^2^ against ALL reflections.  The weighted R-factor wR and
 goodness of fit S are based on F^2^, conventional R-factors R are based
 on F, with F set to zero for negative F^2^. The threshold expression of
 F^2^ > 2sigma(F^2^) is used only for calculating R-factors(gt) etc. and is
 not relevant to the choice of reflections for refinement.  R-factors based
 on F^2^ are statistically about twice as large as those based on F, and R-
 factors based on ALL data will be even larger.
;
_reflns_number_total     3111
_reflns_number_gt     2619
_reflns_threshold_expression     I>2\s(I)
_refine_ls_structure_factor_coef     Fsqd
_refine_ls_matrix_type     full
_refine_ls_R_factor_all     0.0488
_refine_ls_R_factor_gt     0.0420
_refine_ls_wR_factor_gt     0.1137
_refine_ls_wR_factor_ref     0.1182
_refine_ls_goodness_of_fit_ref     1.074
_refine_ls_restrained_S_all     1.074
_refine_ls_number_reflns     3111
_refine_ls_number_parameters     223
_refine_ls_number_restraints     0
_refine_ls_hydrogen_treatment     constr
_refine_ls_weighting_scheme     calc
_refine_ls_weighting_details
         'calc w=1/[\s^2^(Fo^2^)+(0.0597P)^2^+0.2811P] where P=(Fo^2^+2Fc^2^)/3'
_atom_sites_solution_hydrogens     geom
_atom_sites_solution_primary     direct
_atom_sites_solution_secondary     difmap
_refine_ls_shift/su_max     0.000
_refine_ls_shift/su_mean     0.000
_refine_diff_density_max     0.249
_refine_diff_density_min     -0.193
_refine_ls_extinction_method     none
_refine_ls_extinction_coef     ?
loop_
    _atom_type_symbol
    _atom_type_description
    _atom_type_scat_dispersion_real
    _atom_type_scat_dispersion_imag
    _atom_type_scat_source
    'C' 'C' 0.0033 0.0016
                         'International Tables Vol C Tables 4.2.6.8 and 6.1.1.4'
    'H' 'H' 0.0000 0.0000
                         'International Tables Vol C Tables 4.2.6.8 and 6.1.1.4'
    'N' 'N' 0.0061 0.0033
                         'International Tables Vol C Tables 4.2.6.8 and 6.1.1.4'
    'O' 'O' 0.0106 0.0060
                         'International Tables Vol C Tables 4.2.6.8 and 6.1.1.4'
_computing_data_collection     'SMART (Bruker, 2002)'
_computing_cell_refinement     'SAINT (Bruker, 2002)'
_computing_data_reduction     'SAINT (Bruker, 2002)'
_computing_structure_solution     'SHELXS97 (Sheldrick, 2008)'
_computing_structure_refinement     'SHELXL97 (Sheldrick, 2008)'
_computing_molecular_graphics     'ORTEP-3 for Windows (Farrugia, 1997)'
_computing_publication_material     'WinGX (Farrugia, 1999)'
loop_
    _atom_site_type_symbol
    _atom_site_label
    _atom_site_fract_x
    _atom_site_fract_y
    _atom_site_fract_z
    _atom_site_U_iso_or_equiv
    _atom_site_adp_type
    _atom_site_calc_flag
    _atom_site_refinement_flags
    _atom_site_occupancy
    _atom_site_disorder_assembly
    _atom_site_disorder_group
    C C1 0.0454(2) 0.41963(19) 0.15635(15) 0.0388(4) Uani d . 1 . .
    H H1A -0.0653 0.4778 0.1527 0.058 Uiso calc R 1 . .
    H H1B 0.0892 0.3946 0.0817 0.058 Uiso calc R 1 . .
    H H1C 0.1110 0.4770 0.1920 0.058 Uiso calc R 1 . .
    C C2 0.04756(19) 0.27874(17) 0.22268(13) 0.0290(4) Uani d . 1 . .
    C C3 -0.07229(18) 0.14537(17) 0.34835(13) 0.0258(3) Uani d . 1 . .
    C C4 0.18337(18) 0.04532(17) 0.27722(13) 0.0268(3) Uani d . 1 . .
    C C5 0.6644(3) 0.2978(3) 0.0124(2) 0.0651(6) Uani d . 1 . .
    H H5A 0.7394 0.2012 0.0089 0.098 Uiso calc R 1 . .
    H H5B 0.7212 0.3716 0.0348 0.098 Uiso calc R 1 . .
    H H5C 0.6200 0.3244 -0.0602 0.098 Uiso calc R 1 . .
    C C6 0.5286(2) 0.2917(2) 0.09584(17) 0.0486(5) Uani d . 1 . .
    H H6A 0.5730 0.2628 0.1691 0.058 Uiso calc R 1 . .
    H H6B 0.4548 0.3900 0.1019 0.058 Uiso calc R 1 . .
    C C7 0.3737(2) 0.18852(18) 0.49621(15) 0.0342(4) Uani d . 1 . .
    H H7A 0.4172 0.1132 0.4412 0.051 Uiso calc R 1 . .
    H H7B 0.2683 0.1765 0.5241 0.051 Uiso calc R 1 . .
    H H7C 0.4469 0.1780 0.5572 0.051 Uiso calc R 1 . .
    C C8 0.35597(18) 0.34072(16) 0.44340(12) 0.0254(3) Uani d . 1 . .
    C C9 0.47170(18) 0.50943(16) 0.34763(12) 0.0244(3) Uani d . 1 . .
    C C10 0.20147(18) 0.56977(16) 0.39979(12) 0.0255(3) Uani d . 1 . .
    N N1 0.05944(15) 0.02890(14) 0.34824(11) 0.0279(3) Uani d . 1 . .
    N N2 0.18531(16) 0.17023(15) 0.21443(11) 0.0299(3) Uani d . 1 . .
    N N3 -0.08554(15) 0.27267(14) 0.28518(11) 0.0284(3) Uani d . 1 . .
    N N4 -0.20112(16) 0.13534(15) 0.41484(11) 0.0323(3) Uani d . 1 . .
    H H4A -0.1984 0.0563 0.4559 0.039 Uiso calc R 1 . .
    H H4B -0.2871 0.2079 0.4167 0.039 Uiso calc R 1 . .
    N N6 0.20797(15) 0.43256(14) 0.44771(11) 0.0273(3) Uani d . 1 . .
    N N7 0.49186(15) 0.37128(13) 0.39648(10) 0.0268(3) Uani d . 1 . .
    N N8 0.32886(15) 0.61343(14) 0.34805(11) 0.0274(3) Uani d . 1 . .
    N N9 0.05530(15) 0.66659(15) 0.40412(12) 0.0336(3) Uani d . 1 . .
    H H9A 0.0442 0.7546 0.3742 0.040 Uiso calc R 1 . .
    H H9B -0.0276 0.6409 0.4368 0.040 Uiso calc R 1 . .
    N N10 0.60412(15) 0.54140(15) 0.29698(11) 0.0309(3) Uani d . 1 . .
    H H10A 0.5979 0.6276 0.2650 0.037 Uiso calc R 1 . .
    H H10B 0.6959 0.4759 0.2962 0.037 Uiso calc R 1 . .
    O O1 0.44204(16) 0.18580(16) 0.06094(10) 0.0475(4) Uani d . 1 . .
    H H1 0.3607 0.1897 0.1024 0.071 Uiso calc R 1 . .
    C C11 0.0989(3) 0.1326(3) 0.89654(19) 0.0599(6) Uani d . 1 . .
    H H11A 0.1324 0.1124 0.9725 0.090 Uiso calc R 1 . .
    H H11B 0.0321 0.0655 0.8769 0.090 Uiso calc R 1 . .
    H H11C 0.0370 0.2344 0.8900 0.090 Uiso calc R 1 . .
    C C12 0.2460(2) 0.1100(2) 0.81971(17) 0.0495(5) Uani d . 1 . .
    H H12A 0.3036 0.0053 0.8237 0.059 Uiso calc R 1 . .
    H H12B 0.2103 0.1310 0.7434 0.059 Uiso calc R 1 . .
    N N5 0.31467(16) -0.06868(15) 0.26948(12) 0.0353(3) Uani d . 1 . .
    H H5D 0.3180 -0.1490 0.3091 0.042 Uiso calc R 1 . .
    H H5E 0.3961 -0.0619 0.2249 0.042 Uiso calc R 1 . .
    O O2 0.35702(16) 0.19983(16) 0.84251(11) 0.0461(3) Uani d . 1 . .
    H H2 0.3769 0.1931 0.9095 0.069 Uiso calc R 1 . .
loop_
    _atom_site_aniso_label
    _atom_site_aniso_U_11
    _atom_site_aniso_U_22
    _atom_site_aniso_U_33
    _atom_site_aniso_U_12
    _atom_site_aniso_U_13
    _atom_site_aniso_U_23
    C1 0.0392(10) 0.0326(9) 0.0423(10) -0.0051(7) 0.0017(8) 0.0095(8)
    C2 0.0299(8) 0.0272(8) 0.0294(8) -0.0059(7) -0.0023(6) 0.0018(6)
    C3 0.0241(8) 0.0242(8) 0.0282(8) -0.0041(6) -0.0011(6) -0.0001(6)
    C4 0.0250(8) 0.0267(8) 0.0281(8) -0.0051(6) -0.0004(6) 0.0010(6)
    C5 0.0531(13) 0.0762(16) 0.0747(16) -0.0344(12) 0.0045(11) 0.0046(12)
    C6 0.0485(11) 0.0488(11) 0.0516(12) -0.0174(9) 0.0003(9) -0.0063(9)
    C7 0.0298(9) 0.0250(8) 0.0454(10) -0.0028(7) 0.0032(7) 0.0040(7)
    C8 0.0248(8) 0.0233(8) 0.0269(8) -0.0032(6) 0.0004(6) -0.0019(6)
    C9 0.0251(8) 0.0230(7) 0.0242(8) -0.0037(6) 0.0001(6) -0.0011(6)
    C10 0.0237(8) 0.0244(8) 0.0270(8) -0.0028(6) -0.0012(6) -0.0002(6)
    N1 0.0247(7) 0.0251(7) 0.0313(7) -0.0019(5) 0.0038(5) 0.0036(5)
    N2 0.0293(7) 0.0285(7) 0.0311(7) -0.0062(6) 0.0035(5) 0.0031(6)
    N3 0.0257(7) 0.0258(7) 0.0321(7) -0.0030(5) 0.0003(5) 0.0039(5)
    N4 0.0258(7) 0.0250(7) 0.0419(8) 0.0007(5) 0.0089(6) 0.0058(6)
    N6 0.0237(7) 0.0234(7) 0.0334(7) -0.0032(5) 0.0008(5) 0.0007(5)
    N7 0.0241(7) 0.0228(7) 0.0312(7) -0.0013(5) 0.0016(5) 0.0015(5)
    N8 0.0251(7) 0.0239(7) 0.0309(7) -0.0016(5) 0.0009(5) 0.0026(5)
    N9 0.0223(7) 0.0269(7) 0.0478(9) 0.0005(5) 0.0038(6) 0.0078(6)
    N10 0.0237(7) 0.0253(7) 0.0411(8) -0.0017(5) 0.0039(6) 0.0054(6)
    O1 0.0477(8) 0.0614(9) 0.0398(7) -0.0274(7) 0.0112(6) -0.0083(6)
    C11 0.0513(12) 0.0746(15) 0.0606(14) -0.0303(11) 0.0095(10) -0.0034(11)
    C12 0.0453(11) 0.0601(13) 0.0463(11) -0.0190(10) 0.0023(9) -0.0044(9)
    N5 0.0260(7) 0.0298(7) 0.0455(8) 0.0005(6) 0.0105(6) 0.0072(6)
    O2 0.0461(8) 0.0581(8) 0.0391(7) -0.0241(6) 0.0010(6) 0.0112(6)
_geom_special_details
;
 All esds (except the esd in the dihedral angle between two l.s. planes)
 are estimated using the full covariance matrix.  The cell esds are taken
 into account individually in the estimation of esds in distances, angles
 and torsion angles; correlations between esds in cell parameters are only
 used when they are defined by crystal symmetry.  An approximate (isotropic)
 treatment of cell esds is used for estimating esds involving l.s. planes.
;
loop_
    _geom_bond_atom_site_label_1
    _geom_bond_atom_site_label_2
    _geom_bond_site_symmetry_2
    _geom_bond_distance
    _geom_bond_publ_flag
    C1 C2 . 1.494(2) ?
    C1 H1A . 0.9600 ?
    C1 H1B . 0.9600 ?
    C1 H1C . 0.9600 ?
    C2 N3 . 1.327(2) ?
    C2 N2 . 1.340(2) ?
    C3 N4 . 1.332(2) ?
    C3 N1 . 1.3466(19) ?
    C3 N3 . 1.3576(19) ?
    C4 N5 . 1.332(2) ?
    C4 N1 . 1.346(2) ?
    C4 N2 . 1.355(2) ?
    C5 C6 . 1.490(3) ?
    C5 H5A . 0.9600 ?
    C5 H5B . 0.9600 ?
    C5 H5C . 0.9600 ?
    C6 O1 . 1.417(2) ?
    C6 H6A . 0.9700 ?
    C6 H6B . 0.9700 ?
    C7 C8 . 1.494(2) ?
    C7 H7A . 0.9600 ?
    C7 H7B . 0.9600 ?
    C7 H7C . 0.9600 ?
    C8 N6 . 1.3285(19) ?
    C8 N7 . 1.3327(19) ?
    C9 N10 . 1.3300(19) ?
    C9 N8 . 1.3471(19) ?
    C9 N7 . 1.3571(19) ?
    C10 N9 . 1.3364(19) ?
    C10 N8 . 1.3459(19) ?
    C10 N6 . 1.3580(19) ?
    N4 H4A . 0.8600 ?
    N4 H4B . 0.8600 ?
    N9 H9A . 0.8600 ?
    N9 H9B . 0.8600 ?
    N10 H10A . 0.8600 ?
    N10 H10B . 0.8600 ?
    O1 H1 . 0.8200 ?
    C11 C12 . 1.482(3) ?
    C11 H11A . 0.9600 ?
    C11 H11B . 0.9600 ?
    C11 H11C . 0.9600 ?
    C12 O2 . 1.415(2) ?
    C12 H12A . 0.9700 ?
    C12 H12B . 0.9700 ?
    N5 H5D . 0.8600 ?
    N5 H5E . 0.8600 ?
    O2 H2 . 0.8200 ?
loop_
    _geom_angle_atom_site_label_1
    _geom_angle_atom_site_label_2
    _geom_angle_atom_site_label_3
    _geom_angle_site_symmetry_1
    _geom_angle_site_symmetry_3
    _geom_angle
    _geom_angle_publ_flag
    C2 C1 H1A . . 109.5 ?
    C2 C1 H1B . . 109.5 ?
    H1A C1 H1B . . 109.5 ?
    C2 C1 H1C . . 109.5 ?
    H1A C1 H1C . . 109.5 ?
    H1B C1 H1C . . 109.5 ?
    N3 C2 N2 . . 125.90(14) ?
    N3 C2 C1 . . 117.42(14) ?
    N2 C2 C1 . . 116.68(14) ?
    N4 C3 N1 . . 117.82(13) ?
    N4 C3 N3 . . 116.89(13) ?
    N1 C3 N3 . . 125.28(13) ?
    N5 C4 N1 . . 117.59(14) ?
    N5 C4 N2 . . 117.68(13) ?
    N1 C4 N2 . . 124.72(14) ?
    C6 C5 H5A . . 109.5 ?
    C6 C5 H5B . . 109.5 ?
    H5A C5 H5B . . 109.5 ?
    C6 C5 H5C . . 109.5 ?
    H5A C5 H5C . . 109.5 ?
    H5B C5 H5C . . 109.5 ?
    O1 C6 C5 . . 109.36(17) ?
    O1 C6 H6A . . 109.8 ?
    C5 C6 H6A . . 109.8 ?
    O1 C6 H6B . . 109.8 ?
    C5 C6 H6B . . 109.8 ?
    H6A C6 H6B . . 108.3 ?
    C8 C7 H7A . . 109.5 ?
    C8 C7 H7B . . 109.5 ?
    H7A C7 H7B . . 109.5 ?
    C8 C7 H7C . . 109.5 ?
    H7A C7 H7C . . 109.5 ?
    H7B C7 H7C . . 109.5 ?
    N6 C8 N7 . . 126.22(13) ?
    N6 C8 C7 . . 117.53(13) ?
    N7 C8 C7 . . 116.25(13) ?
    N10 C9 N8 . . 119.21(13) ?
    N10 C9 N7 . . 116.38(13) ?
    N8 C9 N7 . . 124.41(13) ?
    N9 C10 N8 . . 118.57(13) ?
    N9 C10 N6 . . 116.26(13) ?
    N8 C10 N6 . . 125.17(13) ?
    C4 N1 C3 . . 114.56(13) ?
    C2 N2 C4 . . 114.89(13) ?
    C2 N3 C3 . . 114.50(13) ?
    C3 N4 H4A . . 120.0 ?
    C3 N4 H4B . . 120.0 ?
    H4A N4 H4B . . 120.0 ?
    C8 N6 C10 . . 114.35(12) ?
    C8 N7 C9 . . 114.99(12) ?
    C10 N8 C9 . . 114.81(12) ?
    C10 N9 H9A . . 120.0 ?
    C10 N9 H9B . . 120.0 ?
    H9A N9 H9B . . 120.0 ?
    C9 N10 H10A . . 120.0 ?
    C9 N10 H10B . . 120.0 ?
    H10A N10 H10B . . 120.0 ?
    C6 O1 H1 . . 109.5 ?
    C12 C11 H11A . . 109.5 ?
    C12 C11 H11B . . 109.5 ?
    H11A C11 H11B . . 109.5 ?
    C12 C11 H11C . . 109.5 ?
    H11A C11 H11C . . 109.5 ?
    H11B C11 H11C . . 109.5 ?
    O2 C12 C11 . . 114.80(17) ?
    O2 C12 H12A . . 108.6 ?
    C11 C12 H12A . . 108.6 ?
    O2 C12 H12B . . 108.6 ?
    C11 C12 H12B . . 108.6 ?
    H12A C12 H12B . . 107.5 ?
    C4 N5 H5D . . 120.0 ?
    C4 N5 H5E . . 120.0 ?
    H5D N5 H5E . . 120.0 ?
    C12 O2 H2 . . 109.5 ?
loop_
    _geom_torsion_atom_site_label_1
    _geom_torsion_atom_site_label_2
    _geom_torsion_atom_site_label_3
    _geom_torsion_atom_site_label_4
    _geom_torsion_site_symmetry_1
    _geom_torsion_site_symmetry_2
    _geom_torsion_site_symmetry_3
    _geom_torsion_site_symmetry_4
    _geom_torsion
    _geom_torsion_publ_flag
    N5 C4 N1 C3 . . . . -177.19(14) ?
    N2 C4 N1 C3 . . . . 3.9(2) ?
    N4 C3 N1 C4 . . . . 178.53(14) ?
    N3 C3 N1 C4 . . . . -0.9(2) ?
    N3 C2 N2 C4 . . . . -0.2(2) ?
    C1 C2 N2 C4 . . . . 178.97(14) ?
    N5 C4 N2 C2 . . . . 177.66(14) ?
    N1 C4 N2 C2 . . . . -3.4(2) ?
    N2 C2 N3 C3 . . . . 2.9(2) ?
    C1 C2 N3 C3 . . . . -176.34(14) ?
    N4 C3 N3 C2 . . . . 178.33(14) ?
    N1 C3 N3 C2 . . . . -2.3(2) ?
    N7 C8 N6 C10 . . . . -0.8(2) ?
    C7 C8 N6 C10 . . . . 178.93(13) ?
    N9 C10 N6 C8 . . . . -178.84(13) ?
    N8 C10 N6 C8 . . . . 2.1(2) ?
    N6 C8 N7 C9 . . . . -1.2(2) ?
    C7 C8 N7 C9 . . . . 179.03(13) ?
    N10 C9 N7 C8 . . . . -177.94(13) ?
    N8 C9 N7 C8 . . . . 2.4(2) ?
    N9 C10 N8 C9 . . . . 179.85(13) ?
    N6 C10 N8 C9 . . . . -1.1(2) ?
    N10 C9 N8 C10 . . . . 179.00(13) ?
    N7 C9 N8 C10 . . . . -1.3(2) ?
loop_
    _geom_hbond_atom_site_label_D
    _geom_hbond_atom_site_label_H
    _geom_hbond_atom_site_label_A
    _geom_hbond_site_symmetry_A
    _geom_hbond_distance_DH
    _geom_hbond_distance_HA
    _geom_hbond_distance_DA
    _geom_hbond_angle_DHA
    N4 H4B N7 1_455 0.86 2.11 2.9666(18) 170.5
    N5 H5D N8 1_545 0.86 2.19 3.0132(19) 159.0
    N5 H5E O2 2_656 0.86 2.29 3.0071(19) 141.5
    N10 H10A O2 2_666 0.86 2.10 2.9337(18) 162.5
    O2 H2 O1 1_556 0.82 1.90 2.7185(18) 174.1
