# Supplementary material for: 2,4-Diamino-6-methyl-1,3,5-triazine ethanol solvate
Source: Acta Crystallogr Sect E Struct Rep Online. 2008 Jan 9;64(Pt 2):o411. doi: 10.1107/S1600536808000159 (PMC2960281; doi:10.1107/S1600536808000159)
Supplement: Supplementary file 2 [file e-64-0o411-Isup2.hkl]

#
# h,k,l, Fc-squared, Fo-squared, sigma(Fo-squared) and status flag
#
data_I
_shelx_title ' ZH in P-1'
_shelx_refln_list_code          4
_shelx_F_calc_maximum      208.16
_exptl_crystal_F_000       396.00
_reflns_d_resolution_high  0.8406
 
loop_
 _symmetry_equiv_pos_as_xyz
 'x, y, z'
 '-x, -y, -z'
 
_cell_length_a     8.3860
_cell_length_b     9.1514
_cell_length_c    11.9104
_cell_angle_alpha  88.703
_cell_angle_beta   87.614
_cell_angle_gamma  76.668
 
_shelx_F_squared_multiplier     1.000
 
loop_
 _refln_index_h
 _refln_index_k
 _refln_index_l
 _refln_F_squared_calc
 _refln_F_squared_meas
 _refln_F_squared_sigma
 _refln_observed_status
   1   0   0       40.63       35.92      1.01 o
   2   0   0      217.39      201.01      2.19 o
   3   0   0      123.60      138.72      1.95 o
   4   0   0       28.00       25.25      1.06 o
   5   0   0       10.35       13.24      0.67 o
   6   0   0       22.39       33.98      1.09 o
   7   0   0     1020.52     1025.26      8.61 o
   8   0   0      257.73      253.36      5.34 o
   9   0   0       18.03       19.65      1.97 o
  -9   1   0       51.70       56.60      2.60 o
  -8   1   0        1.51        2.08      0.73 o
  -7   1   0        1.60        0.74      0.39 o
  -6   1   0       15.36       15.39      1.71 o
  -5   1   0       23.55       36.31      0.90 o
  -4   1   0      689.44      754.34      6.06 o
  -3   1   0      171.35      148.97      2.07 o
  -2   1   0     2130.82     2019.36     63.52 o
  -1   1   0     2147.85     2198.64     31.72 o
   0   1   0       36.63       44.99      1.53 o
   1   1   0      200.36      202.54      3.33 o
   2   1   0       86.16       71.88      1.01 o
   3   1   0      202.99      192.30      2.85 o
   4   1   0      211.02      217.69      4.04 o
   5   1   0       14.14       10.64      0.61 o
   6   1   0      226.31      244.70      3.05 o
   7   1   0       86.85       87.18      1.89 o
   8   1   0       99.32      103.19      2.34 o
   9   1   0       72.23       81.87      4.33 o
  -9   2   0        0.08        0.08      1.00 o
  -8   2   0       16.05       20.67      2.30 o
  -7   2   0       17.90       19.60      1.05 o
  -6   2   0        0.64        0.76      0.49 o
  -5   2   0       16.19       15.68      0.69 o
  -4   2   0       91.80      122.62      1.67 o
  -3   2   0       33.44       40.26      1.35 o
  -2   2   0      443.89      418.03      4.21 o
  -1   2   0     1111.85     1143.52      9.25 o
   0   2   0      332.15      346.77      4.11 o
   1   2   0      320.46      295.61      2.86 o
   2   2   0      258.57      203.18      2.64 o
   3   2   0      732.25      705.13      6.05 o
   4   2   0      252.06      254.34      3.04 o
   5   2   0       86.41      115.42      3.38 o
   6   2   0       26.63       31.97      1.18 o
   7   2   0        5.99        7.92      0.80 o
   8   2   0        0.16        0.23      0.45 o
   9   2   0        7.20        6.91      1.59 o
  -7   3   0       78.12       66.28      2.69 o
  -6   3   0       52.93       48.61      1.44 o
  -5   3   0       23.54       17.98      0.77 o
  -4   3   0        0.25        2.18      1.14 o
  -3   3   0      812.03      840.25      6.70 o
  -2   3   0     1453.73     1545.95     12.76 o
  -1   3   0      285.86      284.20      3.25 o
   0   3   0      408.38      365.65      4.72 o
   1   3   0      203.36      201.54      2.42 o
   2   3   0       49.97       55.33      1.14 o
   3   3   0       78.17       84.69      1.47 o
   4   3   0      192.70      195.67      2.15 o
   5   3   0     1197.12     1192.89     10.21 o
   6   3   0       59.02       59.80      1.62 o
   7   3   0       22.17       20.53      1.13 o
   8   3   0        5.89        4.23      0.73 o
   9   3   0       19.34       22.71      1.41 o
  -6   4   0       43.75       46.62      1.49 o
  -5   4   0        0.07        0.38      0.34 o
  -4   4   0        9.92        7.44      0.57 o
  -3   4   0      136.54      128.25      2.05 o
  -2   4   0     1232.59     1188.88      8.89 o
  -1   4   0      533.32      532.37      4.62 o
   0   4   0      377.90      395.75      6.32 o
   1   4   0      708.30      789.09      7.19 o
   2   4   0       87.67       78.60      1.57 o
   3   4   0      819.61      858.43      7.34 o
   4   4   0       60.92       74.49      1.36 o
   5   4   0        3.82        4.61      0.78 o
   6   4   0        9.41       10.86      0.82 o
   7   4   0       48.29       39.21      1.47 o
   8   4   0        5.52        7.48      0.87 o
   9   4   0        9.10        8.26      1.05 o
  -5   5   0      237.10      216.34      2.92 o
  -4   5   0        0.00        0.16      0.49 o
  -3   5   0       37.68       34.15      1.13 o
  -2   5   0       59.10       61.79      2.41 o
  -1   5   0       42.68       34.17      1.18 o
   0   5   0       54.60       64.13      1.78 o
   1   5   0       93.78      102.77      2.00 o
   2   5   0      419.83      468.98      5.15 o
   3   5   0        0.57        0.88      0.35 o
   4   5   0      127.96      127.51      2.08 o
   5   5   0       10.99        7.89      0.71 o
   6   5   0       93.86      100.86      2.30 o
   7   5   0       22.64       18.15      1.13 o
   8   5   0       78.23       79.04      2.29 o
   9   5   0        9.16        7.21      1.01 o
  -5   6   0        5.05        3.99      0.81 o
  -4   6   0       77.56       78.39      1.91 o
  -3   6   0       35.01       36.08      1.25 o
  -2   6   0      218.02      246.29      3.82 o
  -1   6   0        0.48        1.54      0.42 o
   0   6   0       84.81       81.55      1.92 o
   1   6   0      304.63      331.03      4.82 o
   2   6   0       85.68       91.30      2.32 o
   3   6   0      189.19      182.55      2.58 o
   4   6   0        0.01        1.19      0.59 o
   5   6   0        0.92        0.26      0.36 o
   6   6   0        6.66        9.41      1.58 o
   7   6   0      140.27      133.75      2.92 o
   8   6   0       82.60       80.55      2.39 o
   9   6   0       16.87       13.99      1.26 o
  -5   7   0        0.74        3.79      1.61 o
  -4   7   0        2.01        2.42      0.89 o
  -3   7   0        5.55        3.66      1.55 o
  -2   7   0       65.30       58.36      1.90 o
  -1   7   0     1144.09     1141.00     10.95 o
   0   7   0       67.82       63.95      3.35 o
   1   7   0       62.85       58.52      1.78 o
   2   7   0       33.53       28.82      1.29 o
   3   7   0      241.65      231.22      3.74 o
   4   7   0       90.64       95.75      1.99 o
   5   7   0      243.85      240.05      3.89 o
   6   7   0      298.95      323.21      4.80 o
   7   7   0       69.38       70.58      2.22 o
   8   7   0       51.62       45.10      1.87 o
  -4   8   0       30.58       31.56      2.13 o
  -3   8   0       13.58        9.69      1.78 o
  -2   8   0      271.14      277.06      5.62 o
  -1   8   0        6.33        5.71      1.09 o
   0   8   0       57.60       62.32      2.57 o
   1   8   0       30.51       25.78      1.98 o
   2   8   0       21.54       20.82      1.27 o
   3   8   0       15.28       17.07      1.91 o
   4   8   0       28.22       31.52      1.63 o
   5   8   0      454.57      474.05      6.16 o
   6   8   0       25.35       26.87      1.48 o
   7   8   0       55.13       60.23      2.14 o
   8   8   0        5.22        5.93      0.95 o
  -3   9   0        1.62        2.42      1.55 o
  -2   9   0       31.21       30.33      2.03 o
  -1   9   0        0.05        1.97      0.81 o
   0   9   0       51.13       61.59      2.15 o
   1   9   0       15.25       14.06      1.18 o
   2   9   0       19.15       17.56      1.51 o
   3   9   0       19.34       16.96      1.26 o
   4   9   0        8.08        8.13      0.83 o
   5   9   0      106.25      113.98      2.88 o
   6   9   0        5.30        4.62      0.98 o
   7   9   0        0.26        0.68      0.64 o
  -1  10   0       22.92       25.70      3.29 o
   0  10   0       17.54       14.19      2.28 o
   1  10   0       63.12       61.81      2.87 o
   2  10   0       13.24        9.50      1.11 o
   3  10   0        8.02        7.47      1.04 o
   4  10   0       37.50       38.34      1.75 o
   5  10   0       13.50       11.90      1.21 o
  -5 -10   1       17.13       14.18      1.31 o
  -4 -10   1        0.52        0.94      0.63 o
  -3 -10   1       79.50       84.21      2.66 o
  -2 -10   1       24.68       24.31      1.99 o
  -1 -10   1       11.00       12.65      1.80 o
   0 -10   1       50.61       58.40      3.89 o
   1 -10   1        0.12        0.00      1.30 o
  -7  -9   1       43.56       47.01      2.03 o
  -6  -9   1        2.76        2.56      0.74 o
  -5  -9   1       12.38       15.06      1.23 o
  -4  -9   1       10.16        8.16      0.92 o
  -3  -9   1       29.70       31.48      1.58 o
  -2  -9   1        4.87        3.47      0.74 o
  -1  -9   1       61.10       56.15      2.03 o
   0  -9   1        2.20        1.26      1.30 o
   1  -9   1       68.43       62.06      2.99 o
   2  -9   1       13.23       19.29      1.77 o
   3  -9   1        9.17       10.87      2.74 o
  -8  -8   1       16.31       14.81      1.54 o
  -7  -8   1       47.05       49.25      1.93 o
  -6  -8   1      218.50      227.58      4.08 o
  -5  -8   1       71.59       77.92      2.25 o
  -4  -8   1        0.81        1.26      0.47 o
  -3  -8   1       16.62       14.27      1.09 o
  -2  -8   1      119.52      111.60      3.37 o
  -1  -8   1       23.78       26.55      1.38 o
   0  -8   1      286.06      268.47      4.33 o
   1  -8   1      560.99      540.39      8.39 o
   2  -8   1       52.16       48.89      3.04 o
   3  -8   1        1.39        0.87      0.81 o
   4  -8   1       13.06        9.56      2.06 o
  -8  -7   1       13.39       11.50      1.10 o
  -7  -7   1        0.62        0.54      0.51 o
  -6  -7   1      516.52      549.43      6.66 o
  -5  -7   1      247.00      245.89      3.92 o
  -4  -7   1       34.58       27.36      1.30 o
  -3  -7   1       11.06       14.36      1.00 o
  -2  -7   1        0.55        0.41      0.40 o
  -1  -7   1        1.57        0.87      0.52 o
   0  -7   1       24.14       25.35      1.20 o
   1  -7   1       30.93       32.81      1.81 o
   2  -7   1        4.80        4.76      1.03 o
   3  -7   1       32.25       41.27      2.15 o
   4  -7   1        0.30        0.82      0.60 o
   5  -7   1        4.17        6.46      1.03 o
  -9  -6   1        8.62        5.82      0.99 o
  -8  -6   1        0.00        0.28      0.48 o
  -7  -6   1        4.44        4.74      0.74 o
  -6  -6   1        0.05        0.00      0.38 o
  -5  -6   1      340.56      346.17      4.60 o
  -4  -6   1        0.20        0.16      0.33 o
  -3  -6   1      327.20      345.42      4.48 o
  -2  -6   1       88.34       86.10      1.99 o
  -1  -6   1      100.08       99.77      2.67 o
   0  -6   1       56.96       58.95      1.62 o
   1  -6   1       41.85       43.98      2.99 o
   2  -6   1      482.59      440.58      4.71 o
   3  -6   1      482.17      480.94      6.01 o
   4  -6   1       54.35       52.97      1.89 o
   5  -6   1       12.58        6.86      0.97 o
   6  -6   1        3.03        2.53      1.26 o
  -9  -5   1      126.08      117.76      2.99 o
  -8  -5   1       73.39       75.60      3.26 o
  -7  -5   1       19.87       18.04      1.11 o
  -6  -5   1       31.43       31.90      1.30 o
  -5  -5   1      162.20      162.56      2.77 o
  -4  -5   1       67.06       66.50      1.40 o
  -3  -5   1       57.33       55.63      1.46 o
  -2  -5   1     1595.63     1686.14     14.06 o
  -1  -5   1     1930.25     2046.51     16.34 o
   0  -5   1       37.29       43.70      1.36 o
   1  -5   1        9.36       13.86      0.86 o
   2  -5   1       78.93       78.25      1.62 o
   3  -5   1        2.43        2.33      0.78 o
   4  -5   1       21.29       19.37      1.06 o
   5  -5   1      102.25      104.60      2.73 o
   6  -5   1      157.24      131.25      3.67 o
  -9  -4   1        0.69        0.43      0.60 o
  -8  -4   1        4.41        4.71      0.73 o
  -7  -4   1       25.16       32.01      1.61 o
  -6  -4   1       58.39       64.49      1.72 o
  -5  -4   1      232.83      224.11      3.21 o
  -4  -4   1      205.85      209.05      2.47 o
  -3  -4   1      154.73      139.01      1.88 o
  -2  -4   1      125.83      141.50      2.17 o
  -1  -4   1      159.98      201.96      2.67 o
   0  -4   1      553.69      609.88      7.23 o
   1  -4   1      472.75      415.58      3.89 o
   2  -4   1       11.98       13.81      0.67 o
   3  -4   1        3.51        3.49      0.63 o
   4  -4   1        0.99        0.79      0.32 o
   5  -4   1       15.20       15.31      1.04 o
   6  -4   1       38.80       35.65      1.88 o
   7  -4   1      216.44      194.11      6.32 o
  -9  -3   1       14.42       15.24      2.22 o
  -8  -3   1       36.73       30.11      1.37 o
  -7  -3   1       48.75       53.60      1.67 o
  -6  -3   1      491.53      491.44      5.47 o
  -5  -3   1      286.23      314.64      3.83 o
  -4  -3   1      706.32      779.18      5.97 o
  -3  -3   1        1.93        2.01      0.33 o
  -2  -3   1      198.49      246.15      2.83 o
  -1  -3   1      227.04      219.04      3.19 o
   0  -3   1     1176.31     1152.84     17.42 o
   1  -3   1       66.34       72.14      1.40 o
   2  -3   1       18.41       26.04      0.93 o
   3  -3   1      892.70     1057.36      8.07 o
   4  -3   1       60.55       61.43      4.92 o
   5  -3   1       88.15       70.60      2.84 o
   6  -3   1       58.23       49.52      1.64 o
   7  -3   1        1.72        1.61      0.84 o
  -9  -2   1       52.36       56.64      3.64 o
  -8  -2   1       40.17       43.13      1.62 o
  -7  -2   1       69.25       74.74      1.94 o
  -6  -2   1       25.29       24.94      0.93 o
  -5  -2   1      173.28      175.40      2.31 o
  -4  -2   1      129.99      128.47      1.60 o
  -3  -2   1       61.92       72.18      1.56 o
  -2  -2   1       69.11       51.44      1.19 o
  -1  -2   1      765.69      752.02      7.73 o
   0  -2   1     1483.35     1437.36     11.17 o
   1  -2   1     1466.53     1345.18     10.69 o
   2  -2   1      302.00      304.87      3.34 o
   3  -2   1       32.82       27.07      1.11 o
   4  -2   1      907.65      994.58      8.83 o
   5  -2   1       54.30       57.52      1.23 o
   6  -2   1        3.42        3.30      0.51 o
   7  -2   1       36.96       32.27      1.23 o
   8  -2   1        5.56        8.20      1.51 o
  -9  -1   1        0.44        0.12      0.68 o
  -8  -1   1       13.15       14.14      1.49 o
  -7  -1   1      162.41      166.40      2.65 o
  -6  -1   1        2.91        4.21      0.74 o
  -5  -1   1      377.59      387.14      3.19 o
  -4  -1   1       20.60       25.05      0.74 o
  -3  -1   1     2293.06     2511.29     23.62 o
  -2  -1   1      564.31      504.14      8.19 o
  -1  -1   1      207.50      208.56      3.73 o
   0  -1   1     3177.72     3154.45     40.36 o
   1  -1   1      354.45      365.33      3.28 o
   2  -1   1     3826.59     3477.25     49.30 o
   3  -1   1     1000.74     1095.63     11.15 o
   4  -1   1      385.48      366.13      3.50 o
   5  -1   1      373.24      413.32      4.72 o
   6  -1   1       13.51       10.95      0.72 o
   7  -1   1       16.86       19.23      0.99 o
   8  -1   1       97.12       98.04      2.18 o
   9  -1   1        1.17        0.00      0.77 o
  -9   0   1       15.67       11.76      1.47 o
  -8   0   1       30.55       34.72      2.04 o
  -7   0   1     1880.70     1941.46     24.09 o
  -6   0   1        0.06        0.13      0.28 o
  -4   0   1       19.90       12.86      0.96 o
  -3   0   1        1.68        1.55      0.34 o
  -2   0   1      686.93      644.62      6.59 o
  -1   0   1       22.35       23.77      0.52 o
   0   0   1     1738.22     1672.97     13.70 o
   1   0   1      947.62     1009.63     10.81 o
   2   0   1        0.56        0.00      0.16 o
   3   0   1      137.59      162.98      1.99 o
   4   0   1       53.36       54.40      1.00 o
   5   0   1      142.97      127.35      2.30 o
   6   0   1       73.33       77.45      1.74 o
   7   0   1       79.64       87.53      1.90 o
   8   0   1        2.02        2.44      0.57 o
   9   0   1       21.46       22.71      2.89 o
  -9   1   1       16.63       18.58      3.03 o
  -8   1   1      237.90      249.43      5.48 o
  -7   1   1       12.71       13.40      1.95 o
  -6   1   1       49.94       43.74      1.95 o
  -5   1   1       18.71       17.11      0.91 o
  -4   1   1       16.68       19.13      1.30 o
  -3   1   1      965.98     1086.15      9.07 o
  -2   1   1       96.34      101.69      2.57 o
  -1   1   1     1191.97     1169.77      9.14 o
   0   1   1       20.66       18.78      0.42 o
   1   1   1     2763.45     2771.42     24.83 o
   2   1   1     2743.07     2770.91     45.01 o
   3   1   1        1.37        0.54      0.34 o
   4   1   1       19.66       17.45      1.23 o
   5   1   1        5.31        7.99      0.63 o
   6   1   1       31.09       26.98      1.11 o
   7   1   1        0.23        0.31      0.43 o
   8   1   1        0.59        0.00      0.47 o
   9   1   1      347.22      365.41      5.46 o
  -9   2   1       14.90       17.86      1.80 o
  -8   2   1        4.97        4.02      1.53 o
  -7   2   1       56.69       58.32      2.49 o
  -6   2   1       46.97       38.28      1.92 o
  -5   2   1      257.17      246.90      2.68 o
  -4   2   1       20.22       23.86      0.83 o
  -3   2   1      548.44      567.36      4.86 o
  -2   2   1      131.98      201.79      2.53 o
  -1   2   1     3345.64     3233.98     30.38 o
   0   2   1     1171.39     1180.38     11.79 o
   1   2   1     1470.02     1449.25     15.26 o
   2   2   1       17.64       12.49      0.48 o
   3   2   1      331.48      291.09      3.92 o
   4   2   1       85.98      108.25      1.84 o
   5   2   1      324.58      316.83      3.88 o
   6   2   1        0.18        0.43      0.31 o
   7   2   1       12.66       13.22      1.23 o
   8   2   1     1026.10     1033.05     10.33 o
   9   2   1        0.79        0.01      1.32 o
  -8   3   1        0.02        0.85      0.81 o
  -7   3   1       25.16       18.78      1.66 o
  -6   3   1       41.05       37.67      1.99 o
  -5   3   1        1.28        3.02      0.69 o
  -4   3   1      339.59      347.21      4.52 o
  -3   3   1      132.16      149.60      3.17 o
  -2   3   1      428.76      471.77      6.31 o
  -1   3   1      163.85      144.51      2.11 o
   0   3   1      111.28       94.53      2.01 o
   1   3   1     2892.60     2716.13     20.63 o
   2   3   1      528.22      489.19      4.67 o
   3   3   1       28.92       33.15      0.86 o
   4   3   1      830.55      822.68      6.21 o
   5   3   1        3.06        5.66      0.59 o
   6   3   1      236.67      258.34      4.19 o
   7   3   1        7.20        4.60      0.67 o
   8   3   1        1.89        2.73      1.11 o
   9   3   1       24.66       27.33      1.53 o
  -7   4   1       52.10       45.68      2.39 o
  -6   4   1      132.33      134.88      3.82 o
  -5   4   1       45.82       38.81      1.55 o
  -4   4   1       38.57       40.45      1.48 o
  -3   4   1       55.62       55.36      2.00 o
  -2   4   1      165.71      125.88      1.88 o
  -1   4   1      191.34      198.85      3.64 o
   0   4   1       88.72      104.47      2.42 o
   1   4   1      149.09      146.95      2.24 o
   2   4   1     1704.36     1755.52     12.00 o
   3   4   1      237.57      226.59      2.52 o
   4   4   1      238.07      232.99      2.61 o
   5   4   1      203.54      206.52      3.11 o
   6   4   1        7.52        9.18      0.78 o
   7   4   1       67.13       65.78      1.91 o
   8   4   1      145.81      138.19      3.04 o
   9   4   1        3.11        2.94      0.75 o
  -6   5   1        0.71        0.00      0.66 o
  -5   5   1        0.50        1.76      0.59 o
  -4   5   1       11.99       10.56      1.55 o
  -3   5   1       27.60       38.00      1.16 o
  -2   5   1        1.08        0.91      0.32 o
  -1   5   1      216.43      220.16      3.18 o
   0   5   1       21.18       13.22      1.01 o
   1   5   1      536.61      595.41      6.16 o
   2   5   1        1.20        0.36      0.33 o
   3   5   1        0.74        0.72      0.29 o
   4   5   1        0.00        0.06      0.27 o
   5   5   1      103.56      101.11      2.22 o
   6   5   1        3.49        3.73      0.59 o
   7   5   1       67.42       64.27      1.95 o
   8   5   1        0.87        0.25      0.65 o
   9   5   1        1.01        1.00      0.60 o
  -5   6   1        8.80        5.05      0.87 o
  -4   6   1       37.90       38.09      1.35 o
  -3   6   1       20.67       16.26      0.90 o
  -2   6   1      327.22      330.95      4.55 o
  -1   6   1        4.69        4.32      0.60 o
   0   6   1        7.53        5.26      0.82 o
   1   6   1       21.67       27.47      2.95 o
   2   6   1        0.18        1.51      0.46 o
   3   6   1        1.14        1.20      0.41 o
   4   6   1       36.50       34.75      1.12 o
   5   6   1        2.24        3.80      0.61 o
   6   6   1      131.11      129.32      2.76 o
   7   6   1        2.03        3.14      0.66 o
   8   6   1       22.68       24.87      1.61 o
   9   6   1       40.37       39.57      1.85 o
  -5   7   1       16.04       15.59      2.49 o
  -4   7   1       28.58       33.28      3.22 o
  -3   7   1        9.41       11.15      1.02 o
  -2   7   1      536.93      518.10      6.36 o
  -1   7   1      500.24      459.89      5.77 o
   0   7   1        0.56        0.48      0.57 o
   1   7   1        0.01        1.18      0.45 o
   2   7   1      284.96      283.87      6.11 o
   3   7   1      188.90      195.63      3.08 o
   4   7   1       21.18       22.43      1.40 o
   5   7   1      269.60      269.16      4.17 o
   6   7   1        2.63        1.80      0.60 o
   7   7   1        6.71        6.53      1.49 o
   8   7   1        4.93        2.97      0.72 o
  -4   8   1        8.14        6.55      2.11 o
  -3   8   1       29.71       36.20      2.07 o
  -2   8   1      467.15      474.98      6.33 o
  -1   8   1       63.30       59.93      1.98 o
   0   8   1      491.00      508.31      6.55 o
   1   8   1        7.59        7.39      0.89 o
   2   8   1       11.58       12.22      1.03 o
   3   8   1        3.62        3.07      0.57 o
   4   8   1       24.42       24.70      1.17 o
   5   8   1      102.29      100.46      2.58 o
   6   8   1        3.05        3.60      0.77 o
   7   8   1       69.86       76.99      4.35 o
   8   8   1       64.20       65.76      2.36 o
  -3   9   1        1.09        2.60      1.65 o
  -2   9   1       69.39       78.09      6.47 o
  -1   9   1       81.70       86.28      4.79 o
   0   9   1       60.42       71.80      2.34 o
   1   9   1        1.15        0.00      0.54 o
   2   9   1        1.76        2.29      0.66 o
   3   9   1        0.03        0.52      0.46 o
   4   9   1        2.89        2.46      0.72 o
   5   9   1       15.47       20.12      1.80 o
   6   9   1        1.95        1.92      0.67 o
   7   9   1      154.21      158.55      3.69 o
  -1  10   1       12.17        7.64      2.36 o
   0  10   1       40.04       38.34      1.88 o
   1  10   1       32.20       32.27      1.75 o
   2  10   1        1.40        1.36      0.66 o
   3  10   1      106.32      103.37      2.50 o
   4  10   1        0.28        0.00      0.50 o
   5  10   1        6.11        4.00      0.83 o
  -5 -10   2        2.80        0.55      0.70 o
  -4 -10   2        6.63        9.22      1.11 o
  -3 -10   2        0.03        0.58      1.17 o
  -2 -10   2       29.95       28.18      2.12 o
  -1 -10   2        0.00        0.63      0.82 o
   0 -10   2        5.90        5.21      2.14 o
   1 -10   2        0.02        0.34      0.92 o
  -7  -9   2        1.16        1.98      0.71 o
  -6  -9   2        0.10        0.25      0.53 o
  -5  -9   2        0.02        0.70      0.57 o
  -4  -9   2      106.40       98.10      2.71 o
  -3  -9   2        2.50        1.93      0.92 o
  -2  -9   2      255.81      242.04      5.50 o
  -1  -9   2        2.91        2.83      1.11 o
   0  -9   2        0.27        0.21      0.68 o
   1  -9   2        0.09        0.00      0.65 o
   2  -9   2        6.96        3.53      1.86 o
   3  -9   2        9.70       13.12      1.68 o
  -8  -8   2        3.33        2.20      1.24 o
  -7  -8   2      159.08      163.54      3.52 o
  -6  -8   2      518.92      531.53      6.77 o
  -5  -8   2       17.00       15.11      1.14 o
  -4  -8   2        4.26        3.93      0.70 o
  -3  -8   2       39.25       37.32      1.57 o
  -2  -8   2        0.26        0.64      0.48 o
  -1  -8   2        0.00        0.33      0.58 o
   0  -8   2       22.88       19.88      1.59 o
   1  -8   2      161.21      163.03      5.38 o
   2  -8   2      162.32      165.68      4.45 o
   3  -8   2       33.70       38.25      2.29 o
   4  -8   2       15.24       16.47      1.40 o
  -8  -7   2        0.00        0.00      0.46 o
  -7  -7   2       92.31       95.68      3.46 o
  -6  -7   2       99.53      107.05      3.41 o
  -5  -7   2        2.09        2.17      0.57 o
  -4  -7   2      273.99      289.41      3.69 o
  -3  -7   2       26.65       23.16      1.60 o
  -2  -7   2        4.19        3.68      0.62 o
  -1  -7   2        0.87        1.66      0.47 o
   0  -7   2        6.32        8.78      1.03 o
   1  -7   2      299.27      310.55      5.77 o
   2  -7   2      130.44      132.73      3.00 o
   3  -7   2      451.20      460.77      6.27 o
   4  -7   2        1.81        3.32      0.82 o
   5  -7   2        0.90        2.31      0.79 o
  -9  -6   2        5.70        4.67      1.30 o
  -8  -6   2       47.92       43.71      1.76 o
  -7  -6   2        3.34        3.45      0.70 o
  -6  -6   2      110.56      126.53      2.69 o
  -5  -6   2       96.20       99.73      2.38 o
  -4  -6   2      449.54      442.09      4.55 o
  -3  -6   2        6.47        4.66      0.67 o
  -2  -6   2      101.65      103.48      2.19 o
  -1  -6   2       51.20       57.56      2.02 o
   0  -6   2       34.67       33.19      1.67 o
   1  -6   2       24.35       23.00      1.10 o
   2  -6   2      418.91      396.46      5.28 o
   3  -6   2      686.65      687.94      7.77 o
   4  -6   2       18.05       19.11      1.33 o
   5  -6   2        0.77        1.40      0.64 o
   6  -6   2        2.46        1.22      0.85 o
  -9  -5   2       50.08       47.94      3.52 o
  -8  -5   2      122.70      122.61      2.82 o
  -7  -5   2       11.22        8.14      0.82 o
  -6  -5   2      227.96      240.44      3.70 o
  -5  -5   2      127.13      127.21      2.41 o
  -4  -5   2        5.04        5.97      0.54 o
  -3  -5   2      113.22      117.35      2.19 o
  -2  -5   2        0.07        0.59      0.31 o
  -1  -5   2      455.62      473.19     11.12 o
   0  -5   2      383.89      389.61      4.49 o
   1  -5   2        9.23        6.96      0.55 o
   2  -5   2      134.31      144.34      2.26 o
   3  -5   2      326.22      300.59      4.37 o
   4  -5   2       32.52       34.73      1.53 o
   5  -5   2       40.75       47.25      1.86 o
   6  -5   2        0.20        0.00      0.65 o
   7  -5   2        7.47       10.55      1.47 o
  -9  -4   2       37.22       32.51      3.03 o
  -8  -4   2        1.83        1.59      0.63 o
  -7  -4   2        1.55        4.03      0.64 o
  -6  -4   2        9.63        5.16      0.63 o
  -5  -4   2       17.50       23.69      1.54 o
  -4  -4   2       35.43       36.25      0.95 o
  -3  -4   2       88.53       93.24      1.77 o
  -2  -4   2      436.74      450.87      4.70 o
  -1  -4   2        1.52        2.66      0.53 o
   0  -4   2      820.68      935.24      8.52 o
   1  -4   2       76.37       67.07      1.30 o
   2  -4   2       45.22       45.54      1.23 o
   3  -4   2       51.52       54.75      1.33 o
   4  -4   2        0.00        1.01      0.51 o
   5  -4   2       25.72       28.67      2.04 o
   6  -4   2        1.99        4.50      0.95 o
   7  -4   2       29.14       23.17      1.76 o
   8  -4   2        3.03        2.37      1.30 o
  -9  -3   2        7.57        6.55      1.65 o
  -8  -3   2       16.84       17.08      2.14 o
  -7  -3   2      358.58      327.33      4.46 o
  -6  -3   2       69.99       82.63      1.87 o
  -5  -3   2       14.59       10.41      0.84 o
  -4  -3   2      982.76     1026.93      7.50 o
  -3  -3   2      564.43      627.16      8.06 o
  -2  -3   2        3.98        4.96      0.42 o
  -1  -3   2      800.66      894.24     13.86 o
   0  -3   2       19.76       18.64      1.47 o
   1  -3   2      103.93      133.33      1.96 o
   2  -3   2      161.38      144.17      1.93 o
   3  -3   2      559.80      552.53      4.92 o
   4  -3   2        5.28        8.45      0.69 o
   5  -3   2        4.91        6.48      0.63 o
   6  -3   2       79.24       68.84      2.47 o
   7  -3   2      174.81      173.97      5.61 o
   8  -3   2        0.25        0.59      0.76 o
  -9  -2   2       37.01       39.79      3.18 o
  -8  -2   2       29.48       26.05      2.07 o
  -7  -2   2        1.16        0.34      0.69 o
  -5  -2   2      331.20      381.66      5.54 o
  -4  -2   2       16.64       11.51      0.61 o
  -3  -2   2     2661.68     2960.83     27.83 o
  -2  -2   2        3.67        3.30      0.30 o
  -1  -2   2       16.66       11.26      0.88 o
   0  -2   2     7404.31     6772.48     94.50 o
   1  -2   2        1.32        0.84      0.20 o
   2  -2   2        1.03        0.48      0.23 o
   3  -2   2       90.36      109.75      1.87 o
   4  -2   2      252.10      276.31      3.09 o
   5  -2   2      115.34      120.54      1.79 o
   6  -2   2        9.98       11.06      0.86 o
   7  -2   2       49.29       54.01      2.13 o
   8  -2   2       49.51       41.10      2.20 o
   9  -2   2        0.79        1.72      1.23 o
  -9  -1   2        2.67        2.76      0.90 o
  -8  -1   2       39.18       41.32      2.15 o
  -7  -1   2      981.07      968.48     12.40 o
  -6  -1   2        0.50        0.23      0.29 o
  -5  -1   2       10.25       14.58      0.54 o
  -4  -1   2      523.18      559.99      5.61 o
  -3  -1   2      688.04      673.41      6.82 o
  -2  -1   2     3191.56     3019.05     22.41 o
  -1  -1   2       12.68        8.92      0.69 o
   0  -1   2      785.59      807.11      6.63 o
   1  -1   2     1229.95     1204.67     14.88 o
   2  -1   2      888.34      859.77      8.66 o
   3  -1   2     1122.49     1202.58     12.24 o
   4  -1   2      506.44      529.67      4.58 o
   5  -1   2        3.92        1.36      0.52 o
   6  -1   2      160.54      141.82      5.43 o
   7  -1   2        4.92        5.46      0.63 o
   8  -1   2       12.45       10.08      0.98 o
   9  -1   2        0.22        0.00      0.67 o
  -9   0   2        0.06        0.00      0.62 o
  -8   0   2      290.92      314.91     11.76 o
  -7   0   2       97.64      104.37      3.22 o
  -6   0   2        1.15        2.50      1.09 o
  -5   0   2       95.90       86.88      1.92 o
  -4   0   2      100.05      126.24      2.11 o
  -3   0   2       82.41      100.69      2.62 o
  -2   0   2      261.62      255.34      3.36 o
  -1   0   2     5499.82     5242.01     51.10 o
   0   0   2      370.39      363.26      3.10 o
   1   0   2       17.94       17.70      0.50 o
   2   0   2      249.77      213.13      2.21 o
   3   0   2      105.40      107.17      1.56 o
   4   0   2      321.22      309.90      2.99 o
   5   0   2        4.93        7.19      0.53 o
   6   0   2       15.79       14.90      0.79 o
   7   0   2       45.46       45.80      1.61 o
   8   0   2       11.53       11.06      1.03 o
   9   0   2      129.79      139.85      3.67 o
  -9   1   2        5.54        6.23      1.29 o
  -8   1   2        3.26        3.35      0.93 o
  -7   1   2        0.47        1.83      0.72 o
  -6   1   2      311.70      320.29      5.94 o
  -5   1   2       12.55       14.37      0.87 o
  -4   1   2      778.68      711.80      6.82 o
  -3   1   2       21.95       17.27      1.14 o
  -2   1   2       33.95       35.43      0.92 o
  -1   1   2        1.00        1.46      0.46 o
   0   1   2      293.88      277.65      3.07 o
   1   1   2      101.21      110.00      1.68 o
   2   1   2      963.88     1100.84      8.68 o
   3   1   2        0.87        0.77      0.47 o
   4   1   2        4.03        6.76      0.53 o
   5   1   2        2.85        2.74      0.46 o
   6   1   2        0.06        0.41      0.36 o
   7   1   2       35.96       35.15      1.40 o
   8   1   2      736.60      753.75      8.33 o
   9   1   2        1.27        0.87      0.75 o
  -8   2   2        0.31        0.58      0.68 o
  -7   2   2      271.86      282.49      5.99 o
  -6   2   2      209.15      189.30      4.45 o
  -5   2   2        7.06        6.07      0.56 o
  -4   2   2      325.24      355.25      4.27 o
  -3   2   2      846.40      802.35      6.37 o
  -2   2   2     1784.13     1908.76     14.98 o
  -1   2   2     2613.36     2498.78     24.62 o
   0   2   2      675.98      684.28      7.79 o
   1   2   2     9725.27     9399.90     69.58 o
   2   2   2     2047.71     1932.42     25.58 o
   3   2   2      740.00      705.48      6.07 o
   4   2   2      472.34      494.97      5.01 o
   5   2   2       43.70       38.72      1.63 o
   6   2   2       48.34       40.95      1.91 o
   7   2   2       25.58       21.63      1.50 o
   8   2   2      251.37      246.48      4.13 o
   9   2   2       28.15       27.26      1.56 o
  -8   3   2        1.98        1.91      0.88 o
  -7   3   2       12.56       11.61      1.47 o
  -6   3   2       91.23       80.32      2.88 o
  -5   3   2      106.60       87.47      2.83 o
  -4   3   2      222.97      200.51      2.32 o
  -3   3   2     1065.53     1146.31     10.10 o
  -2   3   2       62.45       61.31      1.36 o
  -1   3   2      342.47      377.36      5.27 o
   0   3   2       66.02       62.43      1.24 o
   1   3   2      107.77      103.81      1.65 o
   2   3   2      407.96      404.93      4.08 o
   3   3   2        0.30        1.55      0.27 o
   4   3   2        2.97       10.60      0.90 o
   5   3   2      138.02      126.76      2.84 o
   6   3   2      120.76      125.11      2.48 o
   7   3   2       17.42       18.73      1.12 o
   8   3   2       78.57       88.61      2.41 o
   9   3   2       69.40       77.01      2.39 o
  -8   4   2        0.45        0.00      0.77 o
  -7   4   2        0.00        0.00      0.71 o
  -6   4   2        7.93        6.53      1.13 o
  -5   4   2       72.20       68.15      2.06 o
  -4   4   2      143.86      120.75      2.44 o
  -3   4   2       40.21       41.09      1.10 o
  -2   4   2      375.41      435.41      6.44 o
  -1   4   2       13.38       14.00      2.01 o
   0   4   2       75.73       72.70      1.54 o
   1   4   2       90.36       87.53      1.70 o
   2   4   2        0.10        0.38      0.25 o
   3   4   2       13.88       16.21      0.65 o
   4   4   2       93.32      110.97      1.80 o
   5   4   2      523.36      521.15      6.47 o
   6   4   2       27.65       28.00      1.29 o
   7   4   2      335.46      330.11      6.89 o
   8   4   2        9.16        9.51      0.98 o
   9   4   2       16.15       16.11      2.71 o
  -7   5   2       18.57       25.48      2.43 o
  -6   5   2      208.98      197.64      7.10 o
  -5   5   2       48.52       44.45      1.81 o
  -4   5   2        9.75        5.20      0.96 o
  -3   5   2        2.74        2.02      0.40 o
  -2   5   2       90.79       94.10      5.55 o
  -1   5   2        0.14        0.79      0.34 o
   0   5   2        0.25        0.07      0.30 o
   1   5   2      110.57      126.47      2.30 o
   2   5   2       64.57       53.92      1.49 o
   3   5   2       98.08      113.12      1.84 o
   4   5   2      162.42      168.21      2.31 o
   5   5   2      158.45      148.60      2.72 o
   6   5   2       15.94       16.98      1.04 o
   7   5   2       16.98       18.53      1.17 o
   8   5   2        4.43        3.53      0.76 o
   9   5   2        0.88        1.10      0.72 o
  -6   6   2       11.69        9.30      1.47 o
  -5   6   2       81.79       72.20      2.40 o
  -4   6   2       91.75       94.24      3.24 o
  -3   6   2        0.89        0.08      0.37 o
  -2   6   2        7.72        6.83      1.20 o
  -1   6   2        3.02        5.62      0.75 o
   0   6   2      186.07      175.01      3.00 o
   1   6   2      624.80      646.21      6.92 o
   2   6   2     1137.11     1149.72      9.40 o
   3   6   2      515.34      505.10      5.62 o
   4   6   2       96.74       87.28      1.77 o
   5   6   2        5.24        4.40      0.64 o
   6   6   2       18.95       13.56      1.02 o
   7   6   2       19.33       20.20      1.26 o
   8   6   2       23.49       22.58      1.40 o
   9   6   2       12.37       11.84      1.65 o
  -5   7   2        9.43        7.29      1.08 o
  -4   7   2       38.76       23.35      3.91 o
  -3   7   2       94.32       95.49      3.34 o
  -2   7   2      393.34      387.89      5.29 o
  -1   7   2        1.26        0.00      0.54 o
   0   7   2       15.96       15.86      1.60 o
   1   7   2       10.48       12.19      0.94 o
   2   7   2       58.48       59.61      1.82 o
   3   7   2        1.03        0.33      0.35 o
   4   7   2      145.23      148.65      2.52 o
   5   7   2        9.74        9.54      0.93 o
   6   7   2       84.10       78.10      2.23 o
   7   7   2        5.13        5.31      0.80 o
   8   7   2        3.73        2.61      0.77 o
  -4   8   2        0.18        1.49      1.49 o
  -3   8   2       13.84       14.66      1.65 o
  -2   8   2       40.99       42.49      1.76 o
  -1   8   2       77.68       87.71      3.26 o
   0   8   2        2.64        2.17      0.64 o
   1   8   2       97.84       91.50      2.45 o
   2   8   2        2.24        2.27      0.83 o
   3   8   2        0.82        0.50      0.42 o
   4   8   2        3.26        1.94      0.51 o
   5   8   2        0.12        1.16      0.55 o
   6   8   2       73.94       76.93      2.35 o
   7   8   2       82.40       86.22      2.67 o
   8   8   2        8.02        8.42      1.84 o
  -3   9   2        8.32        9.00      2.37 o
  -2   9   2        7.56        4.34      1.70 o
  -1   9   2       21.29       27.93      3.37 o
   0   9   2      408.39      421.48      6.19 o
   1   9   2      336.11      337.02      5.36 o
   2   9   2       39.52       39.21      2.14 o
   3   9   2       22.22       16.90      1.19 o
   4   9   2        0.30        0.83      0.53 o
   5   9   2        0.02        0.00      0.57 o
   6   9   2       88.20       93.44      2.74 o
   7   9   2      145.32      147.28      6.01 o
  -1  10   2       26.31       30.98      2.09 o
   0  10   2       45.42       42.96      3.08 o
   1  10   2        0.90        1.52      0.69 o
   2  10   2       32.28       38.66      1.54 o
   3  10   2        9.77       11.83      1.04 o
   4  10   2        2.99        5.05      0.84 o
   5  10   2       11.43       10.84      1.21 o
  -5 -10   3        6.20        3.48      1.46 o
  -4 -10   3       16.54        8.92      1.91 o
  -3 -10   3       35.63       31.31      2.25 o
  -2 -10   3        1.94        0.67      0.88 o
  -1 -10   3        2.44        2.40      0.96 o
   0 -10   3        9.07        9.52      1.47 o
   1 -10   3       12.47       21.10      2.53 o
  -6  -9   3        0.42        0.23      0.56 o
  -5  -9   3      134.38      139.69      3.22 o
  -4  -9   3       11.03       11.99      1.51 o
  -3  -9   3       30.56       22.66      1.80 o
  -2  -9   3       27.19       26.01      1.89 o
  -1  -9   3       20.82       18.34      2.68 o
   0  -9   3       22.35       22.71      1.89 o
   1  -9   3        1.39        0.97      0.79 o
   2  -9   3        5.12        6.81      1.39 o
   3  -9   3        0.67        0.84      1.11 o
  -7  -8   3       11.47       10.37      1.26 o
  -6  -8   3        4.66        5.10      1.02 o
  -5  -8   3       48.69       51.77      1.85 o
  -4  -8   3      113.89      113.63      2.76 o
  -3  -8   3        4.87        5.59      0.78 o
  -2  -8   3       23.32       22.28      1.66 o
  -1  -8   3        1.73        0.42      0.60 o
   0  -8   3       18.13       16.56      1.52 o
   1  -8   3        0.95        2.70      0.85 o
   2  -8   3       59.31       60.30      2.74 o
   3  -8   3        7.33        8.03      1.11 o
   4  -8   3        3.09        4.88      1.23 o
  -8  -7   3        2.85        4.29      0.87 o
  -7  -7   3       11.25       11.84      1.08 o
  -6  -7   3       36.24       35.64      1.56 o
  -5  -7   3      185.28      207.65      3.57 o
  -4  -7   3      421.67      419.84      7.79 o
  -3  -7   3       29.17       28.72      1.31 o
  -2  -7   3        4.85        6.89      0.95 o
  -1  -7   3       10.64       10.40      1.14 o
   0  -7   3        2.17        0.20      0.57 o
   1  -7   3       10.32       12.32      1.32 o
   2  -7   3        8.07       10.04      1.27 o
   3  -7   3      365.73      360.22      5.52 o
   4  -7   3       60.12       58.11      2.20 o
   5  -7   3       22.16       27.22      1.75 o
  -8  -6   3        9.81        8.84      2.51 o
  -7  -6   3        0.52        0.34      0.45 o
  -6  -6   3      172.72      175.44      3.18 o
  -5  -6   3      702.24      717.45      7.47 o
  -4  -6   3      380.08      382.98      4.92 o
  -3  -6   3       64.75       62.53      2.03 o
  -2  -6   3       77.72       57.17      2.53 o
  -1  -6   3        4.83        2.79      0.49 o
   0  -6   3       24.07       20.78      1.02 o
   1  -6   3      100.29      100.76      2.43 o
   2  -6   3     2174.84     2169.84     23.88 o
   3  -6   3       26.02       32.15      1.68 o
   4  -6   3        1.03        4.19      0.91 o
   5  -6   3        4.60        5.09      0.94 o
   6  -6   3        2.42        2.29      1.13 o
  -9  -5   3        1.21        0.00      0.92 o
  -8  -5   3       56.88       49.71      3.45 o
  -7  -5   3      330.19      328.97      4.64 o
  -6  -5   3      292.17      286.98      4.08 o
  -5  -5   3        9.10        9.30      0.93 o
  -4  -5   3        1.50        2.36      0.45 o
  -3  -5   3        0.90        1.20      0.40 o
  -2  -5   3        4.17        3.79      0.94 o
  -1  -5   3       33.22       33.15      1.11 o
   0  -5   3      202.89      206.38      3.37 o
   1  -5   3       81.57       83.13      1.59 o
   2  -5   3        8.98       10.86      0.89 o
   3  -5   3      165.75      177.75      3.34 o
   4  -5   3       50.05       60.17      2.06 o
   5  -5   3       68.75       71.83      2.38 o
   6  -5   3        0.62        0.00      1.42 o
   7  -5   3        1.23        1.58      0.92 o
  -9  -4   3       27.61       29.72      2.99 o
  -8  -4   3       28.77       22.29      2.49 o
  -7  -4   3      119.96      118.92      2.51 o
  -6  -4   3       32.48       29.87      2.20 o
  -5  -4   3        8.22        7.07      0.54 o
  -4  -4   3        4.56        3.68      0.40 o
  -3  -4   3       20.00       15.88      0.96 o
  -2  -4   3       60.95       58.96      5.57 o
  -1  -4   3      363.51      408.07      4.31 o
   0  -4   3        3.53        6.30      0.44 o
   1  -4   3        2.99        2.52      0.34 o
   2  -4   3      107.08      109.94      1.79 o
   3  -4   3        6.29        6.45      1.12 o
   4  -4   3        3.29        2.25      0.59 o
   5  -4   3        2.30        2.90      0.65 o
   6  -4   3      141.76      131.78      9.84 o
   7  -4   3       71.89       55.54      2.57 o
   8  -4   3        3.81        6.14      2.11 o
  -9  -3   3       22.90       20.03      2.49 o
  -8  -3   3       47.35       40.51      3.10 o
  -7  -3   3      106.34      112.12      4.71 o
  -6  -3   3       60.97       55.33      3.06 o
  -5  -3   3        5.01        3.10      1.51 o
  -4  -3   3       34.96       30.08      1.47 o
  -3  -3   3      101.10      105.73      1.75 o
  -2  -3   3       70.66       68.54      1.40 o
  -1  -3   3      773.94      860.46      9.19 o
   0  -3   3     2229.25     2476.38     19.03 o
   1  -3   3        4.71        6.64      0.39 o
   2  -3   3      735.45      754.16      6.04 o
   3  -3   3      523.25      529.63      4.78 o
   4  -3   3      198.41      191.67      3.17 o
   5  -3   3        7.13        5.40      0.71 o
   6  -3   3        3.22        1.59      0.70 o
   7  -3   3      183.84      179.96      7.49 o
   8  -3   3       10.63       11.14      1.45 o
  -9  -2   3        0.13        1.14      0.73 o
  -8  -2   3       57.87       57.50      3.04 o
  -7  -2   3      108.66      106.50      5.25 o
  -6  -2   3       32.49       26.15      1.13 o
  -5  -2   3      103.32      101.40      1.42 o
  -4  -2   3      259.28      276.27      2.85 o
  -3  -2   3      138.95      127.90      1.64 o
  -2  -2   3       27.19       33.56      1.52 o
  -1  -2   3       11.36        7.62      0.51 o
   0  -2   3      800.97      766.40      6.45 o
   1  -2   3      149.30      132.14      2.46 o
   2  -2   3        1.16        0.83      0.22 o
   3  -2   3      463.13      502.79      9.43 o
   4  -2   3      111.75      128.37      2.39 o
   5  -2   3       12.40        7.51      0.60 o
   6  -2   3       34.44       30.08      2.26 o
   7  -2   3       22.60       24.79      2.45 o
   8  -2   3       74.13       67.51      2.85 o
  -9  -1   3       79.98       88.85      3.43 o
  -8  -1   3       28.54       22.20      1.77 o
  -7  -1   3       15.01       11.73      1.33 o
  -6  -1   3       10.86        9.63      2.83 o
  -5  -1   3        1.11        0.25      0.30 o
  -4  -1   3     1910.95     2145.32     14.64 o
  -3  -1   3        3.52        3.60      0.31 o
  -2  -1   3       62.22       57.67      1.00 o
  -1  -1   3      200.30      174.12      2.50 o
   0  -1   3       11.72        9.39      0.62 o
   1  -1   3      205.74      206.29      2.95 o
   2  -1   3      451.78      447.36      9.87 o
   3  -1   3      441.64      428.52      3.72 o
   4  -1   3      310.51      342.38      3.39 o
   5  -1   3        2.45        2.76      0.39 o
   6  -1   3        0.02        0.27      0.41 o
   7  -1   3       13.44       15.45      1.38 o
   8  -1   3        2.11        2.97      0.87 o
   9  -1   3       23.66       19.94      1.83 o
  -9   0   3        6.83        9.90      1.47 o
  -8   0   3      149.38      161.46      4.48 o
  -7   0   3       38.73       38.45      2.99 o
  -6   0   3       13.63        8.03      1.65 o
  -5   0   3       36.82       41.59      1.31 o
  -4   0   3        1.80        4.63      0.38 o
  -3   0   3      346.65      403.52      3.48 o
  -2   0   3        4.44        7.71      0.34 o
  -1   0   3       78.58       72.11      2.05 o
   0   0   3      228.98      226.37      2.25 o
   1   0   3       32.68       42.35      0.77 o
   2   0   3     1268.72     1232.50      9.76 o
   3   0   3      450.36      440.72      3.69 o
   4   0   3        3.13        2.41      0.32 o
   5   0   3      811.26      836.93      7.87 o
   6   0   3       31.56       39.59      2.18 o
   7   0   3       28.00       27.05      1.33 o
   8   0   3       31.21       36.57      1.60 o
   9   0   3        8.42       11.43      1.42 o
  -9   1   3        1.40        1.57      0.85 o
  -8   1   3        2.14        4.06      1.38 o
  -7   1   3      138.93      138.37      6.05 o
  -6   1   3      957.98      960.76     15.95 o
  -5   1   3       95.89      104.18      3.02 o
  -4   1   3      381.16      352.79      4.11 o
  -3   1   3       13.51       19.32      0.71 o
  -2   1   3      140.16      131.70      2.47 o
  -1   1   3       19.22       25.89      1.42 o
   0   1   3      552.56      554.99     16.26 o
   1   1   3    43330.84    37338.40    536.48 o
   2   1   3      272.72      263.44      3.83 o
   3   1   3      340.32      342.74      3.45 o
   4   1   3      129.41      123.30      1.61 o
   5   1   3      174.85      187.50      2.87 o
   6   1   3      171.92      169.26      3.15 o
   7   1   3       41.62       46.86      1.64 o
   8   1   3      516.73      530.13     11.53 o
   9   1   3      131.02      136.57      4.09 o
  -8   2   3       71.67       72.75      3.19 o
  -7   2   3       18.87       14.83      2.66 o
  -6   2   3      285.71      278.95      5.75 o
  -5   2   3       58.98       62.16      2.41 o
  -4   2   3      140.39      142.51      2.40 o
  -3   2   3      171.91      173.67      2.85 o
  -2   2   3      239.62      251.05      3.06 o
  -1   2   3      884.61      774.44      6.62 o
   0   2   3      514.99      583.18      6.17 o
   1   2   3     1425.06     1442.48     13.74 o
   2   2   3       54.31       57.85      1.43 o
   3   2   3       24.05       25.80      0.65 o
   4   2   3       68.28       66.66      1.12 o
   5   2   3        0.02        0.51      0.32 o
   6   2   3       32.50       34.46      1.28 o
   7   2   3      328.76      325.23      4.62 o
   8   2   3      130.86      140.32      3.08 o
   9   2   3       53.64       59.20      2.14 o
  -8   3   3        0.50        0.91      0.82 o
  -7   3   3        9.85       12.32      1.57 o
  -6   3   3      234.52      246.48      5.44 o
  -5   3   3        8.04        5.99      0.78 o
  -4   3   3       16.11       16.45      1.02 o
  -3   3   3      247.17      238.76      3.16 o
  -2   3   3        0.68        3.42      0.62 o
  -1   3   3       69.96       63.05      1.84 o
   0   3   3       11.55        6.47      0.46 o
   1   3   3        2.64        4.11      0.41 o
   2   3   3     1103.95     1106.62     13.69 o
   3   3   3      256.43      245.93      3.04 o
   4   3   3      706.01      694.33      5.50 o
   5   3   3      208.74      244.04      3.55 o
   6   3   3        9.91        7.53      0.76 o
   7   3   3       14.09       16.37      1.16 o
   8   3   3        0.60        0.64      0.47 o
   9   3   3        9.63        8.33      1.16 o
  -7   4   3        0.06        0.06      1.23 o
  -6   4   3       30.03       26.28      1.96 o
  -5   4   3       51.13       41.20      1.91 o
  -4   4   3        1.44        1.67      0.65 o
  -3   4   3       58.80       67.61      1.68 o
  -2   4   3      847.07      916.92     11.14 o
  -1   4   3      898.39      959.39     11.28 o
   0   4   3      177.55      218.69      2.95 o
   1   4   3        0.02        0.68      0.31 o
   2   4   3       24.78       31.33      0.86 o
   3   4   3      117.85      144.10      1.95 o
   4   4   3       54.83       56.33      1.47 o
   5   4   3      186.66      191.90      3.06 o
   6   4   3      643.40      605.98      6.68 o
   7   4   3        1.37        1.98      0.54 o
   8   4   3        3.54        3.65      0.69 o
   9   4   3        4.44        4.34      0.83 o
  -7   5   3        0.28        0.85      0.90 o
  -6   5   3       38.49       36.19      2.29 o
  -5   5   3        0.34        1.02      0.61 o
  -4   5   3       37.95       37.51      1.96 o
  -3   5   3       11.88        9.70      2.64 o
  -2   5   3       15.74       15.00      0.87 o
  -1   5   3      254.68      257.22      4.81 o
   0   5   3       11.32       10.29      0.74 o
   1   5   3      211.16      229.03      3.22 o
   2   5   3       33.94       25.26      0.89 o
   3   5   3      552.29      537.40      4.89 o
   4   5   3      203.75      223.41      2.76 o
   5   5   3       16.42       18.64      1.01 o
   6   5   3       20.48       19.56      1.12 o
   7   5   3       16.00       16.59      1.13 o
   8   5   3        0.52        0.35      0.54 o
   9   5   3       10.07       10.75      1.15 o
  -6   6   3       28.08       31.72      2.29 o
  -5   6   3      311.36      297.68      5.16 o
  -4   6   3      260.68      237.18      7.20 o
  -3   6   3        4.31        2.46      0.84 o
  -2   6   3       30.73       29.00      3.25 o
  -1   6   3        0.50        1.69      0.50 o
   0   6   3        1.81        2.41      0.53 o
   1   6   3       43.27       43.24      1.44 o
   2   6   3       52.03       54.66      1.36 o
   3   6   3      313.97      318.25      3.65 o
   4   6   3        0.04        0.29      0.33 o
   5   6   3       39.25       38.14      2.18 o
   6   6   3        6.85        5.70      0.81 o
   7   6   3       32.96       34.33      1.53 o
   8   6   3       16.60       15.06      1.46 o
   9   6   3       14.41       12.88      1.24 o
  -5   7   3        8.33        8.22      1.14 o
  -4   7   3        0.56        0.00      0.73 o
  -3   7   3       28.07       24.41      1.85 o
  -2   7   3        0.44        0.32      0.73 o
  -1   7   3      107.88      110.57      2.57 o
   0   7   3        3.35        2.90      0.75 o
   1   7   3        4.00        4.99      0.70 o
   2   7   3      120.72      119.49      2.21 o
   3   7   3       33.55       40.36      1.29 o
   4   7   3       55.35       53.16      1.98 o
   5   7   3        0.49        0.00      0.42 o
   6   7   3        0.45        0.40      0.44 o
   7   7   3        6.27        5.59      0.86 o
   8   7   3        8.05        6.35      1.22 o
  -4   8   3        3.52        3.73      1.18 o
  -3   8   3        0.03        0.32      0.75 o
  -2   8   3       31.05       34.84      2.21 o
  -1   8   3       41.47       38.06      1.64 o
   0   8   3      197.13      196.80      3.75 o
   1   8   3        4.08        4.83      0.78 o
   2   8   3       35.06       36.72      1.33 o
   3   8   3       39.36       32.77      1.29 o
   4   8   3       58.13       60.73      1.70 o
   5   8   3       20.24       20.86      1.58 o
   6   8   3      134.37      137.98      3.20 o
   7   8   3       85.07       93.71      2.73 o
   8   8   3        0.13        0.27      1.00 o
  -3   9   3        2.84        1.91      1.30 o
  -2   9   3        0.32        0.00      1.03 o
  -1   9   3      192.50      209.92      6.48 o
   0   9   3       59.41       58.79      2.15 o
   1   9   3      105.47      114.61      2.96 o
   2   9   3        7.36        5.39      0.75 o
   3   9   3        0.08        0.00      0.45 o
   4   9   3        0.47        1.64      0.66 o
   5   9   3       26.86       28.53      2.01 o
   6   9   3      304.45      312.49      5.24 o
   7   9   3        0.69        0.50      0.92 o
  -1  10   3       29.34       29.91      3.29 o
   0  10   3       15.17       13.53      1.30 o
   1  10   3      102.36      107.27      3.04 o
   2  10   3        0.13        0.38      0.51 o
   3  10   3        7.65        7.10      1.17 o
   4  10   3        3.83        3.09      0.90 o
   5  10   3        9.43        9.30      1.09 o
  -4 -10   4        9.88       14.12      1.86 o
  -3 -10   4       93.34      103.47      3.84 o
  -2 -10   4        6.50       11.29      5.15 o
  -1 -10   4       36.25       50.13      4.29 o
   0 -10   4        3.34        1.84      1.30 o
  -6  -9   4        8.24        8.46      1.17 o
  -5  -9   4        1.25        1.68      1.36 o
  -4  -9   4        7.10        7.35      1.27 o
  -3  -9   4        1.02        0.12      0.74 o
  -2  -9   4      100.38       91.55      8.58 o
  -1  -9   4       23.46       17.69      2.72 o
   0  -9   4       48.28       58.55      2.75 o
   1  -9   4       34.15       38.79      2.51 o
   2  -9   4        7.06       12.42      1.72 o
  -7  -8   4        0.25        0.83      0.54 o
  -6  -8   4        0.08        0.42      0.51 o
  -5  -8   4       21.46       22.50      1.72 o
  -4  -8   4        9.83       10.91      1.02 o
  -3  -8   4        3.20        3.00      0.88 o
  -2  -8   4       82.54      101.96      3.31 o
  -1  -8   4       22.99       14.90      1.44 o
   0  -8   4       64.50       59.26      2.55 o
   1  -8   4        0.38        0.12      0.82 o
   2  -8   4        6.86        5.14      1.95 o
   3  -8   4        1.10        1.90      0.76 o
   4  -8   4        9.20       14.94      1.42 o
  -8  -7   4        0.06        0.69      1.19 o
  -7  -7   4       18.48       24.54      2.24 o
  -6  -7   4        3.21        1.73      0.61 o
  -5  -7   4      153.49      170.02      3.19 o
  -4  -7   4       83.46       90.88      2.31 o
  -3  -7   4       42.11       37.08      1.45 o
  -2  -7   4       20.92       20.83      2.34 o
  -1  -7   4      185.34      186.54      4.26 o
   0  -7   4        4.82        3.29      0.82 o
   1  -7   4       85.03       71.16      2.72 o
   2  -7   4      252.96      264.19      4.58 o
   3  -7   4       41.61       36.99      1.77 o
   4  -7   4        0.09        0.41      0.60 o
   5  -7   4        2.45        1.84      0.86 o
  -8  -6   4        2.02        1.80      1.23 o
  -7  -6   4       54.19       54.60      2.27 o
  -6  -6   4       14.96       15.89      1.07 o
  -5  -6   4     1430.17     1483.87     12.97 o
  -4  -6   4      210.85      193.41      3.29 o
  -3  -6   4       11.42       12.06      0.86 o
  -2  -6   4        3.63        4.27      0.74 o
  -1  -6   4        0.16        0.59      0.52 o
   0  -6   4        2.10        3.59      0.77 o
   1  -6   4        3.97        2.92      0.66 o
   2  -6   4      131.19      123.38      2.87 o
   3  -6   4       39.40       42.82      1.80 o
   4  -6   4        2.33        4.93      1.10 o
   5  -6   4       12.03       11.34      1.23 o
   6  -6   4        2.13        1.14      0.92 o
  -8  -5   4        4.81        3.91      1.38 o
  -7  -5   4        5.01        7.31      1.61 o
  -6  -5   4       20.83       16.70      1.01 o
  -5  -5   4       25.15       24.32      0.96 o
  -4  -5   4      629.31      647.15      6.76 o
  -3  -5   4        1.33        2.45      0.48 o
  -2  -5   4      228.11      224.08      3.16 o
  -1  -5   4       73.99       68.34      1.59 o
   0  -5   4       62.04       56.59      1.65 o
   1  -5   4       99.01       97.38      2.30 o
   2  -5   4        1.06        1.23      0.50 o
   3  -5   4     1195.24     1171.39     11.37 o
   4  -5   4      481.05      485.73      8.42 o
   5  -5   4       10.83       10.33      1.44 o
   6  -5   4        7.94        6.89      1.22 o
   7  -5   4        4.43        6.28      1.25 o
  -9  -4   4       78.92       78.31      4.56 o
  -8  -4   4       80.75       69.08      3.98 o
  -7  -4   4       63.55       67.51      3.71 o
  -6  -4   4        4.14        6.82      1.38 o
  -5  -4   4       20.40       13.56      1.82 o
  -4  -4   4       13.50       14.23      0.67 o
  -3  -4   4       25.18       24.09      0.94 o
  -2  -4   4        6.01        5.05      0.50 o
  -1  -4   4     1317.91     1344.59     11.15 o
   0  -4   4      917.77     1004.26      8.33 o
   1  -4   4      144.11      137.07      2.51 o
   2  -4   4        4.88        4.40      1.01 o
   3  -4   4       80.24       82.09      2.12 o
   4  -4   4        6.99        6.73      1.48 o
   5  -4   4       21.58       23.54      1.55 o
   6  -4   4       17.56       15.91      2.53 o
   7  -4   4       92.74       91.05      6.34 o
  -9  -3   4        2.04        2.34      1.34 o
  -8  -3   4      107.97      109.14      5.13 o
  -7  -3   4        1.40        1.51      0.70 o
  -6  -3   4       22.64       23.87      1.54 o
  -5  -3   4        9.29       11.13      0.73 o
  -4  -3   4      149.17      136.06      1.69 o
  -3  -3   4        0.46        1.07      0.29 o
  -2  -3   4       33.44       22.44      1.53 o
  -1  -3   4       24.77       31.40      1.53 o
   0  -3   4      645.65      700.82      5.44 o
   1  -3   4      788.57      825.12      6.33 o
   2  -3   4      427.54      424.11      4.89 o
   3  -3   4        6.48        7.77      0.72 o
   4  -3   4       35.80       34.15      1.35 o
   5  -3   4        4.89        4.26      0.70 o
   6  -3   4        4.04        5.71      1.02 o
   7  -3   4       17.81       17.94      1.65 o
   8  -3   4       94.66       80.58      3.24 o
  -9  -2   4        1.56        1.03      0.74 o
  -8  -2   4        1.64        1.84      0.77 o
  -7  -2   4       78.13       60.57      2.51 o
  -6  -2   4       10.92       12.61      1.57 o
  -5  -2   4       40.38       43.97      1.09 o
  -4  -2   4      642.91      698.47      5.90 o
  -3  -2   4      306.73      351.67      3.28 o
  -2  -2   4       84.43       79.48      9.67 o
  -1  -2   4      693.17      755.98      8.96 o
   0  -2   4      115.83       95.90      1.38 o
   1  -2   4     1538.19     1567.92     15.65 o
   2  -2   4       82.03       93.86      1.83 o
   3  -2   4        2.26        0.53      0.32 o
   4  -2   4      655.70      674.10      5.77 o
   5  -2   4        3.76        6.46      1.09 o
   6  -2   4       26.03       21.83      5.04 o
   7  -2   4       40.70       39.61      2.15 o
   8  -2   4       52.77       50.06      2.52 o
  -9  -1   4        0.83        1.60      0.77 o
  -8  -1   4       32.22       30.28      2.02 o
  -7  -1   4        0.81        0.03      0.58 o
  -6  -1   4       51.47       51.30      2.36 o
  -5  -1   4       89.99       84.01      1.87 o
  -4  -1   4      245.84      253.83      2.73 o
  -3  -1   4       61.62       78.57      1.22 o
  -2  -1   4       17.92       22.09      0.90 o
  -1  -1   4       88.49       71.58      1.21 o
   0  -1   4      529.60      502.65      4.50 o
   1  -1   4     2239.46     2214.57     20.86 o
   2  -1   4      472.40      423.63      5.08 o
   3  -1   4       44.48       41.68      1.76 o
   4  -1   4       18.77       22.65      0.77 o
   5  -1   4       96.52       90.96      2.11 o
   6  -1   4        2.52        1.44      0.58 o
   7  -1   4       15.78       16.93      1.46 o
   8  -1   4        2.00        1.32      0.71 o
   9  -1   4        3.66        2.79      1.03 o
  -9   0   4        7.90       13.89      1.71 o
  -8   0   4        0.04        0.80      0.66 o
  -7   0   4      185.58      177.42      4.66 o
  -6   0   4      125.49      124.35      3.60 o
  -5   0   4       95.81       89.05      2.41 o
  -4   0   4      420.44      448.04      5.09 o
  -3   0   4       83.73       89.92      1.26 o
  -2   0   4     3344.98     3564.04     33.55 o
  -1   0   4       86.43      103.82      2.01 o
   0   0   4      668.76      631.61      5.41 o
   1   0   4       10.41        3.29      0.36 o
   2   0   4       80.48       46.62      1.88 o
   3   0   4      604.93      611.32      4.87 o
   4   0   4       73.44       69.83      1.28 o
   5   0   4      190.56      206.04      3.08 o
   6   0   4      172.58      185.12      4.13 o
   7   0   4       32.34       32.78      1.87 o
   8   0   4        1.05        1.43      0.74 o
   9   0   4        2.77        2.50      0.98 o
  -8   1   4        0.33        0.61      0.70 o
  -7   1   4       21.37       26.96      2.66 o
  -6   1   4     1919.04     1935.86     21.59 o
  -5   1   4      212.88      190.90      4.32 o
  -4   1   4       47.60       36.92      1.93 o
  -3   1   4       84.32       85.05      1.38 o
  -2   1   4      150.59      156.66      4.37 o
  -1   1   4      908.80      790.15     12.56 o
   0   1   4      285.00      260.98      3.47 o
   1   1   4     3561.79     3494.39     32.23 o
   2   1   4      795.46      872.38      9.00 o
   3   1   4       80.39      118.98      1.55 o
   4   1   4      581.94      581.33      5.18 o
   5   1   4       35.77       49.37      1.43 o
   6   1   4        1.51        1.40      0.44 o
   7   1   4       84.64       86.09      2.24 o
   8   1   4       14.77       14.63      1.49 o
   9   1   4        6.52        6.28      1.42 o
  -8   2   4       19.17       20.97      2.03 o
  -7   2   4      128.35      129.43      4.12 o
  -6   2   4       20.30       18.12      1.67 o
  -5   2   4       34.06       33.05      1.84 o
  -4   2   4        4.77        5.83      1.51 o
  -3   2   4       61.42       51.16      2.76 o
  -2   2   4      130.32      128.74      1.99 o
  -1   2   4        9.58        4.69      0.38 o
   0   2   4     1006.56     1087.27     10.76 o
   1   2   4      191.80      191.89      2.87 o
   2   2   4     2230.49     2286.70     21.46 o
   3   2   4      215.26      240.34      2.49 o
   4   2   4       31.53       25.27      0.72 o
   5   2   4       11.32       16.14      0.90 o
   6   2   4       22.43       26.36      1.28 o
   7   2   4        6.24        7.43      0.83 o
   8   2   4        0.98        1.00      0.57 o
   9   2   4        0.06        0.00      0.70 o
  -8   3   4        3.53        3.27      1.18 o
  -7   3   4       37.78       43.49      2.46 o
  -6   3   4       60.83       53.69      2.60 o
  -5   3   4      215.40      198.53      4.72 o
  -4   3   4      206.57      202.31      5.48 o
  -3   3   4       83.99       91.48      3.91 o
  -2   3   4       95.96       79.31      3.37 o
  -1   3   4        0.43        0.54      0.29 o
   0   3   4      730.24      730.80      7.92 o
   1   3   4      291.85      272.20      5.95 o
   2   3   4      393.38      362.77      4.85 o
   3   3   4      316.88      321.60      3.73 o
   4   3   4       22.37       25.91      0.77 o
   5   3   4      157.86      143.99      2.58 o
   6   3   4       36.16       35.51      1.38 o
   7   3   4        1.62        0.91      0.49 o
   8   3   4        7.72        7.27      0.90 o
   9   3   4      384.76      395.14      6.68 o
  -7   4   4        2.71        2.77      1.00 o
  -6   4   4        1.17        2.01      1.26 o
  -5   4   4        9.21        8.94      1.30 o
  -4   4   4        5.40        5.83      0.92 o
  -3   4   4      280.44      285.31      5.27 o
  -2   4   4      104.70      109.95      2.95 o
  -1   4   4      581.20      537.36      5.58 o
   0   4   4       29.11       34.11      1.09 o
   1   4   4      109.72      122.17      2.10 o
   2   4   4        6.05        1.63      0.57 o
   3   4   4        3.44        3.77      2.32 o
   4   4   4       67.88       75.31      1.75 o
   5   4   4      188.83      167.31      3.02 o
   6   4   4        0.44        1.84      0.49 o
   7   4   4       35.96       36.55      1.53 o
   8   4   4        6.07        6.54      0.91 o
   9   4   4        9.14        8.10      1.03 o
  -7   5   4        6.23        6.49      1.34 o
  -6   5   4      128.67      118.90      4.25 o
  -5   5   4        7.81        9.57      1.09 o
  -4   5   4        0.10        0.49      0.62 o
  -3   5   4       19.72       17.00      2.41 o
  -2   5   4        1.19        1.57      0.65 o
  -1   5   4       61.53       65.55      1.68 o
   0   5   4      116.88      134.45      2.42 o
   1   5   4        0.00        0.50      0.36 o
   2   5   4      408.91      410.13      4.05 o
   3   5   4      468.33      453.25      4.38 o
   4   5   4      121.58      120.55      2.37 o
   5   5   4       68.93       70.18      1.89 o
   6   5   4       45.16       44.19      1.61 o
   7   5   4       69.84       71.20      2.15 o
   8   5   4       16.84       17.40      1.30 o
   9   5   4       18.76       19.27      1.44 o
  -6   6   4        8.64        5.09      1.57 o
  -5   6   4       11.30       12.08      1.25 o
  -4   6   4       22.86       16.84      1.58 o
  -3   6   4        0.00        0.30      0.63 o
  -2   6   4       32.73       32.19      1.88 o
  -1   6   4       41.21       37.10      1.41 o
   0   6   4      136.59      129.04      2.58 o
   1   6   4       15.78       18.97      0.85 o
   2   6   4      116.89      122.54      2.08 o
   3   6   4        2.61        2.20      0.43 o
   4   6   4       56.02       55.57      1.41 o
   5   6   4        5.07        3.99      0.85 o
   6   6   4       89.06       83.79      2.26 o
   7   6   4        8.46        9.25      1.13 o
   8   6   4       45.66       41.42      1.84 o
   9   6   4       28.07       28.69      2.10 o
  -5   7   4        8.27        7.76      1.41 o
  -4   7   4       33.50       29.93      2.18 o
  -3   7   4        4.87        3.41      1.01 o
  -2   7   4        0.17        0.00      0.63 o
  -1   7   4       94.07       99.14      2.45 o
   0   7   4       22.26       23.78      1.23 o
   1   7   4        0.01        0.43      0.37 o
   2   7   4        0.86        0.93      0.43 o
   3   7   4        4.59        5.55      0.65 o
   4   7   4       34.64       39.49      1.30 o
   5   7   4       11.90        9.23      0.93 o
   6   7   4        0.86        0.66      0.49 o
   7   7   4       18.54       17.08      1.27 o
   8   7   4       18.25       18.75      1.37 o
  -4   8   4       10.01       11.62      2.30 o
  -3   8   4       53.22       53.23      2.81 o
  -2   8   4        0.84        0.35      0.75 o
  -1   8   4      346.67      351.52      7.07 o
   0   8   4      201.02      201.92      3.92 o
   1   8   4        0.80        0.73      0.46 o
   2   8   4       27.60       24.40      1.15 o
   3   8   4      146.47      156.73      2.77 o
   4   8   4      175.94      179.18      3.81 o
   5   8   4       52.32       48.65      2.07 o
   6   8   4       91.94       95.30      2.68 o
   7   8   4        1.67        0.43      0.57 o
  -2   9   4       42.60       42.78      2.68 o
  -1   9   4      306.21      335.38     11.26 o
   0   9   4        1.47        1.96      0.91 o
   1   9   4      191.69      195.12      3.29 o
   2   9   4        0.00        0.00      0.46 o
   3   9   4        4.80        2.97      0.83 o
   4   9   4        8.44        8.09      1.13 o
   5   9   4       12.47       11.95      1.16 o
   6   9   4       20.95       23.49      1.54 o
   0  10   4       14.03       15.05      1.87 o
   1  10   4        0.74        2.42      0.64 o
   2  10   4        3.50        4.10      0.93 o
   3  10   4        1.49        0.73      0.54 o
   4  10   4        1.33        1.33      0.67 o
   5  10   4        0.81        1.00      1.03 o
  -3 -10   5        0.02        0.54      1.38 o
  -2 -10   5        1.75        2.11      1.68 o
  -5  -9   5        8.57        9.09      1.27 o
  -4  -9   5        2.76        2.69      1.57 o
  -3  -9   5        0.31        0.00      0.74 o
  -2  -9   5       31.10       20.37      1.82 o
  -1  -9   5       34.65       31.06      2.72 o
   0  -9   5        6.68       10.29      1.55 o
   1  -9   5        6.65        9.55      1.49 o
   2  -9   5        0.65        2.99      1.30 o
  -7  -8   5        3.35        3.24      0.90 o
  -6  -8   5        5.94        4.83      0.79 o
  -5  -8   5        0.58        0.67      0.64 o
  -4  -8   5       17.78       16.30      2.41 o
  -3  -8   5      164.13      156.66      4.23 o
  -2  -8   5        1.08        0.00      0.92 o
  -1  -8   5      339.62      302.23      6.11 o
   0  -8   5        3.56        5.52      1.11 o
   1  -8   5        1.15        0.37      0.77 o
   2  -8   5       32.20       31.28      1.82 o
   3  -8   5        3.38        3.39      1.01 o
  -7  -7   5        3.57        4.75      1.53 o
  -6  -7   5      109.94      114.79      2.69 o
  -5  -7   5      580.43      583.79      6.75 o
  -4  -7   5        7.50        9.74      0.95 o
  -3  -7   5        0.75        1.05      0.68 o
  -2  -7   5       90.63       87.35      4.52 o
  -1  -7   5        4.26        3.29      0.83 o
   0  -7   5       12.45        7.12      1.12 o
   1  -7   5       18.49       20.97      1.39 o
   2  -7   5      143.18      135.41      3.26 o
   3  -7   5       93.27      104.85      2.96 o
   4  -7   5        1.94        2.28      0.80 o
   5  -7   5       20.62       22.95      1.69 o
  -8  -6   5        1.88        0.42      1.03 o
  -7  -6   5        0.55        0.34      0.92 o
  -6  -6   5       57.17       63.65      2.33 o
  -5  -6   5        3.33        3.50      0.63 o
  -4  -6   5        6.17        5.63      0.72 o
  -3  -6   5      225.74      221.10      4.43 o
  -2  -6   5        0.06        1.33      0.57 o
  -1  -6   5       13.47       12.42      1.17 o
   0  -6   5       22.35       15.81      2.55 o
   1  -6   5        0.04        0.00      0.41 o
   2  -6   5       19.72       20.58      1.33 o
   3  -6   5       27.60       35.04      1.72 o
   4  -6   5      205.56      204.89      4.17 o
   5  -6   5        6.76        6.85      1.10 o
   6  -6   5        2.78        3.92      1.19 o
  -8  -5   5        3.53        4.02      1.53 o
  -7  -5   5        7.95        6.28      1.61 o
  -6  -5   5        0.78        1.91      1.00 o
  -5  -5   5      169.19      179.44      2.60 o
  -4  -5   5      561.15      583.65      6.36 o
  -3  -5   5      616.56      612.91      8.00 o
  -2  -5   5       32.25       31.73      1.13 o
  -1  -5   5       43.04       36.15      1.63 o
   0  -5   5        3.81        2.72      0.53 o
   1  -5   5        4.85        2.98      0.72 o
   2  -5   5      117.69      112.76      2.73 o
   3  -5   5      112.82      101.86      2.64 o
   4  -5   5      788.68      803.57      9.05 o
   5  -5   5        9.59        9.14      1.23 o
   6  -5   5        0.01        1.03      0.82 o
  -8  -4   5       77.12       63.03      3.83 o
  -7  -4   5      210.13      191.35      6.51 o
  -6  -4   5        0.57        0.19      0.77 o
  -5  -4   5      309.80      295.35      3.94 o
  -4  -4   5       22.83       18.01      1.14 o
  -3  -4   5        0.48        0.35      0.28 o
  -2  -4   5      118.23      127.61      2.15 o
  -1  -4   5       69.76       70.81      1.52 o
   0  -4   5      982.81      971.24      9.16 o
   1  -4   5      397.69      411.27      5.02 o
   2  -4   5        0.00        0.14      0.39 o
   3  -4   5      476.68      496.86      6.12 o
   4  -4   5       30.56       30.57      1.51 o
   5  -4   5       15.04       15.57      1.73 o
   6  -4   5       13.22       11.94      2.49 o
   7  -4   5        0.16        0.00      0.70 o
  -8  -3   5       58.06       50.30      2.56 o
  -7  -3   5        1.91        4.16      0.96 o
  -6  -3   5       12.39       10.88      1.23 o
  -5  -3   5        0.40        1.66      0.44 o
  -4  -3   5      231.87      260.26      2.56 o
  -3  -3   5        2.69        4.31      0.40 o
  -2  -3   5      194.38      215.13      3.53 o
  -1  -3   5      342.49      358.77      3.34 o
   0  -3   5        3.75        7.86      0.50 o
   1  -3   5      210.21      248.02      4.60 o
   2  -3   5      115.90      105.19      2.19 o
   3  -3   5        4.00        2.70      0.56 o
   4  -3   5      113.80      119.37      3.72 o
   5  -3   5        4.35        3.92      0.88 o
   6  -3   5        5.78        7.36      1.15 o
   7  -3   5        6.62        4.54      1.04 o
   8  -3   5       38.86       35.81      2.40 o
  -9  -2   5        7.89        8.92      2.14 o
  -8  -2   5        6.54        6.01      1.15 o
  -7  -2   5        0.83        1.27      0.71 o
  -6  -2   5      218.75      193.44      4.45 o
  -5  -2   5        0.64        0.18      0.35 o
  -4  -2   5        1.23        1.63      0.40 o
  -3  -2   5     1206.61     1260.15      9.12 o
  -2  -2   5      522.54      537.95      9.42 o
  -1  -2   5      127.39      143.32      2.69 o
   0  -2   5      162.37      216.53      2.51 o
   1  -2   5        6.56       11.46      0.70 o
   2  -2   5        2.35        1.68      0.44 o
   3  -2   5       35.61       41.14      1.34 o
   4  -2   5      158.98      170.75      3.69 o
   5  -2   5       98.41       98.19      2.95 o
   6  -2   5        0.00        0.00      0.59 o
   7  -2   5       56.56       63.19      3.08 o
   8  -2   5       71.65       78.53      3.23 o
  -9  -1   5       12.88       14.17      2.57 o
  -8  -1   5        7.67        8.60      1.34 o
  -7  -1   5        8.95        8.14      1.78 o
  -6  -1   5       10.33        8.08      1.61 o
  -5  -1   5       87.74       84.71      2.00 o
  -4  -1   5       40.06       51.30      1.46 o
  -3  -1   5      131.64      133.11      1.94 o
  -2  -1   5     1437.49     1468.25     11.73 o
  -1  -1   5       32.50       30.81      0.84 o
   0  -1   5      549.02      544.88      5.01 o
   1  -1   5     1517.54     1422.32     13.11 o
   2  -1   5       34.43       28.49      0.63 o
   3  -1   5       10.23        9.05      0.75 o
   4  -1   5      108.87      107.20      1.68 o
   5  -1   5      220.73      219.23      8.71 o
   6  -1   5        3.19        2.69      0.84 o
   7  -1   5       10.92       12.95      1.42 o
   8  -1   5        3.75        4.39      1.09 o
  -8   0   5       24.72       24.62      1.99 o
  -7   0   5       88.88       89.39      6.74 o
  -6   0   5      172.64      170.21      7.60 o
  -5   0   5        1.66        1.09      0.46 o
  -4   0   5      102.38      112.22      2.26 o
  -3   0   5       93.66      104.34      2.83 o
  -2   0   5      525.10      515.95      5.30 o
  -1   0   5     1279.42     1236.78     14.28 o
   0   0   5       62.29       64.19      1.20 o
   1   0   5       18.73       29.17      0.79 o
   2   0   5       10.16        6.17      0.42 o
   3   0   5       47.44       34.20      0.85 o
   4   0   5      752.11      759.26      6.15 o
   5   0   5      142.12      148.44      2.59 o
   6   0   5        0.90        0.35      0.59 o
   7   0   5       31.43       34.08      1.95 o
   8   0   5        5.31        4.06      1.09 o
   9   0   5        0.19        1.11      1.17 o
  -8   1   5        2.20        3.60      1.08 o
  -7   1   5      238.59      246.26      5.89 o
  -6   1   5      556.88      568.29      9.11 o
  -5   1   5       10.16        7.85      0.79 o
  -4   1   5       66.58       65.40      1.95 o
  -3   1   5        1.28        1.55      0.43 o
  -2   1   5       19.95       14.91      0.95 o
  -1   1   5      133.68      185.12      2.12 o
   0   1   5     2067.87     2062.89     21.71 o
   1   1   5        3.67        4.11      0.74 o
   2   1   5      148.07      138.62      2.44 o
   3   1   5       43.77       44.49      0.97 o
   4   1   5        1.44        2.66      0.36 o
   5   1   5        5.76        9.37      0.74 o
   6   1   5        2.70        2.20      0.56 o
   7   1   5        2.32        0.54      0.69 o
   8   1   5       32.74       40.43      3.52 o
   9   1   5       32.00       30.45      2.64 o
  -8   2   5       17.00       22.38      2.17 o
  -7   2   5       70.49       79.57      3.33 o
  -6   2   5        1.73        1.89      0.80 o
  -5   2   5      388.34      383.92      6.93 o
  -4   2   5       13.93       15.64      1.35 o
  -3   2   5      392.35      393.55      9.04 o
  -2   2   5       16.43       17.96      1.72 o
  -1   2   5        4.20        0.76      0.36 o
   0   2   5        7.33        7.27      0.54 o
   1   2   5        2.52        3.06      0.37 o
   2   2   5       50.84       61.84      1.39 o
   3   2   5     1052.28     1173.63      8.51 o
   4   2   5        0.51        0.00      0.21 o
   5   2   5       63.57       57.02      1.82 o
   6   2   5        9.68       11.44      0.87 o
   7   2   5        9.31       10.02      0.94 o
   8   2   5        9.33       11.45      1.40 o
   9   2   5      166.17      184.92      7.91 o
  -7   3   5        0.12        0.00      0.69 o
  -6   3   5      202.00      212.84      6.45 o
  -5   3   5      298.48      292.80      6.08 o
  -4   3   5       35.77       35.86      2.20 o
  -3   3   5       93.98      101.82      4.29 o
  -2   3   5      372.76      371.95      4.64 o
  -1   3   5      259.58      302.60      4.02 o
   0   3   5      263.96      244.84      4.75 o
   1   3   5      160.31      160.36      2.82 o
   2   3   5     2996.02     2968.60     22.06 o
   3   3   5     2473.84     2210.76     14.88 o
   4   3   5      137.02      131.49      1.91 o
   5   3   5       44.24       42.94      1.42 o
   6   3   5        0.69        0.43      0.39 o
   7   3   5        4.37        4.52      0.72 o
   8   3   5        0.00        0.00      0.47 o
   9   3   5      234.14      240.03      5.72 o
  -7   4   5       11.71       11.85      1.66 o
  -6   4   5        2.75        3.88      1.67 o
  -5   4   5       37.04       35.00      2.17 o
  -4   4   5       48.28       42.51      3.18 o
  -3   4   5       36.02       39.06      2.80 o
  -2   4   5      369.14      366.51      8.88 o
  -1   4   5        0.29        0.36      0.36 o
   0   4   5       38.95       47.80      1.53 o
   1   4   5      189.33      150.87      2.27 o
   2   4   5      104.09      102.20      1.92 o
   3   4   5      134.84      125.27      2.23 o
   4   4   5        9.78        4.80      0.46 o
   5   4   5        6.26        9.02      0.81 o
   6   4   5        0.05        0.76      0.46 o
   7   4   5       69.62       68.40      2.07 o
   8   4   5       18.95       16.90      1.25 o
   9   4   5       44.99       51.88      2.12 o
  -6   5   5        3.69        3.20      1.26 o
  -5   5   5        0.36        0.00      0.58 o
  -4   5   5       11.85       12.56      2.11 o
  -3   5   5       29.32       28.90      1.82 o
  -2   5   5        8.12        4.93      0.92 o
  -1   5   5       92.35      104.97      2.15 o
   0   5   5       29.43       32.90      0.97 o
   1   5   5       75.84       62.43      1.79 o
   2   5   5        0.10        0.00      0.33 o
   3   5   5       76.03       84.00      1.96 o
   4   5   5        1.91        2.65      0.51 o
   5   5   5       94.38       98.04      2.30 o
   6   5   5      136.72      133.18      2.84 o
   7   5   5        2.95        1.70      0.80 o
   8   5   5       55.20       50.58      1.96 o
   9   5   5        0.07        0.00      0.61 o
  -5   6   5       67.04       58.98      4.29 o
  -4   6   5       35.86       34.94      2.19 o
  -3   6   5        0.28        1.51      0.80 o
  -2   6   5        4.04        4.45      1.21 o
  -1   6   5      145.18      156.38      4.58 o
   0   6   5       11.45       16.31      0.82 o
   1   6   5       68.43       68.39      1.60 o
   2   6   5       64.81       60.47      1.45 o
   3   6   5       91.28       86.45      2.27 o
   4   6   5        9.62        9.52      0.86 o
   5   6   5       25.11       25.76      1.37 o
   6   6   5       22.53       16.91      1.16 o
   7   6   5        0.26        0.71      0.58 o
   8   6   5        2.69        3.37      0.90 o
  -5   7   5       26.17       24.58      3.18 o
  -4   7   5       21.11       22.88      2.03 o
  -3   7   5        1.34        2.35      1.09 o
  -2   7   5        5.83        9.17      1.34 o
  -1   7   5        5.74        6.70      1.19 o
   0   7   5        0.55        0.76      0.41 o
   1   7   5      257.65      253.81      4.21 o
   2   7   5      392.06      406.04      4.55 o
   3   7   5      205.21      198.04      3.13 o
   4   7   5       57.25       53.09      2.44 o
   5   7   5        2.89        3.02      0.65 o
   6   7   5       17.71       20.70      1.32 o
   7   7   5        7.26        7.53      0.98 o
   8   7   5       11.30       11.95      1.48 o
  -3   8   5       96.86       88.62      3.61 o
  -2   8   5      102.11      103.31      3.80 o
  -1   8   5      230.82      240.00      7.10 o
   0   8   5       32.34       31.21      2.06 o
   1   8   5        0.12        0.71      0.54 o
   2   8   5        0.36        0.65      0.45 o
   3   8   5       24.06       26.37      1.20 o
   4   8   5       35.51       36.12      1.60 o
   5   8   5       58.39       54.61      2.00 o
   6   8   5        5.07        4.60      0.81 o
   7   8   5        6.37        5.63      1.80 o
  -2   9   5       22.18       21.71      2.95 o
  -1   9   5       28.17       27.82      2.22 o
   0   9   5       39.71       45.23      3.18 o
   1   9   5        2.13        3.60      0.71 o
   2   9   5       36.95       36.45      1.53 o
   3   9   5        0.29        0.03      0.49 o
   4   9   5        6.29        4.69      0.80 o
   5   9   5        3.62        5.61      0.90 o
   6   9   5       20.31       18.94      1.45 o
   1  10   5      133.39      146.50      4.76 o
   2  10   5      135.84      143.67      2.98 o
   3  10   5       23.36       20.00      1.26 o
   4  10   5        0.00        0.16      1.19 o
  -5  -9   6        8.00        8.17      1.22 o
  -4  -9   6       36.72       46.87      4.77 o
  -3  -9   6        1.37        1.32      0.91 o
  -2  -9   6        3.44        1.53      1.26 o
  -1  -9   6        1.11        3.93      1.08 o
   0  -9   6        0.20        0.99      0.96 o
   1  -9   6        2.29        4.52      1.42 o
  -6  -8   6        0.43        0.00      0.77 o
  -5  -8   6       40.77       47.08      2.19 o
  -4  -8   6      176.88      191.55      6.26 o
  -3  -8   6        1.15        1.52      0.80 o
  -2  -8   6        1.05        2.11      1.30 o
  -1  -8   6       72.72       66.46      5.21 o
   0  -8   6        9.44        7.95      1.61 o
   1  -8   6        0.15        0.00      0.67 o
   2  -8   6        0.15        0.20      0.64 o
   3  -8   6        3.21        1.53      0.82 o
  -7  -7   6       14.16       13.86      2.22 o
  -6  -7   6       56.31       65.37      3.75 o
  -5  -7   6       22.17       22.02      1.51 o
  -4  -7   6       77.55       83.60      3.81 o
  -3  -7   6       35.61       33.20      1.93 o
  -2  -7   6       86.59       78.25      2.81 o
  -1  -7   6       12.28        7.65      1.15 o
   0  -7   6        9.34        9.22      1.28 o
   1  -7   6        1.85        0.85      0.66 o
   2  -7   6        0.01        0.00      0.61 o
   3  -7   6      130.78      132.63      3.40 o
   4  -7   6        0.41        0.10      0.71 o
  -8  -6   6        1.69        1.49      1.19 o
  -7  -6   6       10.44       13.56      2.14 o
  -6  -6   6        6.94        5.13      1.38 o
  -5  -6   6        0.02        0.04      0.44 o
  -4  -6   6      180.82      177.57      3.19 o
  -3  -6   6      273.11      263.84      7.31 o
  -2  -6   6       14.79       14.74      1.25 o
  -1  -6   6        0.12        0.00      0.50 o
   0  -6   6       18.16       13.70      1.32 o
   1  -6   6       82.95       74.00      2.51 o
   2  -6   6        5.52        4.74      0.85 o
   3  -6   6        3.77        5.10      0.92 o
   4  -6   6      284.86      295.22      5.19 o
   5  -6   6       41.18       46.29      2.15 o
  -8  -5   6       11.33       20.33      2.57 o
  -7  -5   6        0.30        0.92      1.00 o
  -6  -5   6        6.42        6.59      1.49 o
  -5  -5   6       59.28       59.99      2.25 o
  -4  -5   6      593.19      596.88      6.55 o
  -3  -5   6      458.39      451.99      5.30 o
  -2  -5   6        0.77        1.08      0.56 o
  -1  -5   6        0.30        0.68      1.61 o
   0  -5   6        4.84        1.95      0.51 o
   1  -5   6        1.96        3.12      0.75 o
   2  -5   6       53.38       51.97      1.85 o
   3  -5   6     1446.74     1473.52     13.94 o
   4  -5   6       10.99       11.37      1.17 o
   5  -5   6        9.65       16.06      1.40 o
   6  -5   6        2.79        4.69      1.97 o
  -8  -4   6        0.23        0.84      1.15 o
  -7  -4   6      118.00      113.31      5.05 o
  -6  -4   6      389.49      384.93      9.46 o
  -5  -4   6       83.30       74.89      2.41 o
  -4  -4   6      182.73      193.65      2.99 o
  -3  -4   6       17.36        8.42      0.73 o
  -2  -4   6       43.20       46.68      1.29 o
  -1  -4   6       74.76       71.86      2.16 o
   0  -4   6        2.80        1.81      0.50 o
   1  -4   6       38.86       48.18      1.58 o
   2  -4   6       29.76       30.11      1.66 o
   3  -4   6       93.63       93.61      2.43 o
   4  -4   6       47.17       44.89      2.13 o
   5  -4   6        2.59        3.71      0.94 o
   6  -4   6       22.39       22.53      1.88 o
   7  -4   6        0.05        0.50      0.86 o
  -8  -3   6       41.37       37.56      2.85 o
  -7  -3   6       11.37        8.81      1.30 o
  -6  -3   6       78.55       70.83      2.89 o
  -5  -3   6       29.30       26.30      1.18 o
  -4  -3   6       64.95       71.30      1.78 o
  -3  -3   6        6.67        7.73      0.52 o
  -2  -3   6       30.44       32.23      1.01 o
  -1  -3   6       56.57       46.84      1.02 o
   0  -3   6      297.66      322.48      3.99 o
   1  -3   6      246.76      253.83      3.61 o
   2  -3   6       20.60       18.85      1.05 o
   3  -3   6       40.62       37.66      1.44 o
   4  -3   6      194.90      193.19      3.50 o
   5  -3   6       54.06       54.53      2.39 o
   6  -3   6        2.09        1.81      0.84 o
   7  -3   6       66.90       64.83      6.05 o
  -8  -2   6       27.44       28.63      2.10 o
  -7  -2   6      118.51      104.75      3.52 o
  -6  -2   6       75.94       71.01      3.83 o
  -5  -2   6        2.86        2.30      0.51 o
  -4  -2   6       13.65       10.65      0.78 o
  -3  -2   6       79.26       87.54      1.62 o
  -2  -2   6      655.08      642.23     11.22 o
  -1  -2   6       87.24       80.74      1.50 o
   0  -2   6     1088.12     1111.70      8.25 o
   1  -2   6     1328.69     1371.14     13.63 o
   2  -2   6       91.80       88.43      1.94 o
   3  -2   6      124.66      139.63      2.62 o
   4  -2   6       39.32       35.14      1.52 o
   5  -2   6      139.64      145.26      3.74 o
   6  -2   6        3.11        3.74      1.17 o
   7  -2   6        0.66        1.43      0.77 o
   8  -2   6      160.54      176.89      4.97 o
  -8  -1   6        0.91        1.58      0.83 o
  -7  -1   6        6.69        4.62      1.05 o
  -6  -1   6       87.11       76.84      2.94 o
  -5  -1   6        9.55        7.24      0.74 o
  -4  -1   6        8.06        8.88      0.76 o
  -3  -1   6        0.07        0.29      0.33 o
  -2  -1   6      300.05      321.67      3.88 o
  -1  -1   6       94.30       96.95      1.64 o
   0  -1   6       52.72       51.41      1.15 o
   1  -1   6      171.41      171.65      1.96 o
   2  -1   6        4.68        6.12      0.36 o
   3  -1   6        8.41        8.66      0.70 o
   4  -1   6       17.83       17.17      0.98 o
   5  -1   6        3.82        8.12      1.51 o
   6  -1   6        0.47        0.00      0.51 o
   7  -1   6       13.55       10.58      1.34 o
   8  -1   6        5.70        5.51      1.24 o
  -8   0   6       36.74       33.28      3.37 o
  -7   0   6        0.71        0.83      0.78 o
  -6   0   6       12.34       10.55      1.35 o
  -5   0   6       27.35       25.51      1.64 o
  -4   0   6      120.20      110.79      2.33 o
  -3   0   6     2681.95     2677.95     21.60 o
  -2   0   6       14.98       23.68      0.97 o
  -1   0   6       21.21       14.10      1.10 o
   0   0   6       65.76       61.99      1.61 o
   1   0   6       99.34       89.11      1.56 o
   2   0   6       21.13       13.96      0.58 o
   3   0   6        2.67        1.74      0.50 o
   4   0   6       92.37       94.93      1.62 o
   5   0   6      236.05      254.49      4.88 o
   6   0   6        4.31        4.46      0.95 o
   7   0   6        3.51        6.85      1.15 o
   8   0   6       17.05       16.29      1.66 o
  -8   1   6       17.54       23.38      2.17 o
  -7   1   6      126.26      129.12      4.29 o
  -6   1   6        2.06        1.66      0.82 o
  -5   1   6        4.80        6.98      0.80 o
  -4   1   6        0.32        0.24      0.38 o
  -3   1   6        3.65        4.22      0.59 o
  -2   1   6       45.27       57.26      1.87 o
  -1   1   6      131.84      142.16      1.90 o
   0   1   6       49.60       45.64      1.09 o
   1   1   6      209.70      206.81      2.66 o
   2   1   6      105.60      104.47      1.54 o
   3   1   6       66.16       51.22      1.32 o
   4   1   6        2.55        1.15      0.44 o
   5   1   6        0.42        0.00      0.40 o
   6   1   6      256.14      250.79      5.02 o
   7   1   6       36.18       36.30      2.28 o
   8   1   6       17.60       16.89      1.68 o
   9   1   6       11.74       13.21      2.26 o
  -8   2   6        6.53        9.54      2.26 o
  -7   2   6        0.16        0.99      0.73 o
  -6   2   6       19.10       17.26      1.34 o
  -5   2   6      327.14      317.32      4.82 o
  -4   2   6      190.45      191.81      8.14 o
  -3   2   6      359.11      368.12      8.96 o
  -2   2   6       12.85       20.68      1.80 o
  -1   2   6       10.56        6.90      0.91 o
   0   2   6      202.89      214.20      2.72 o
   1   2   6       46.25       48.15      1.21 o
   2   2   6     3515.16     3644.44     23.44 o
   3   2   6       21.27       21.65      0.91 o
   4   2   6      108.19      105.98      1.73 o
   5   2   6       89.87       89.02      2.08 o
   6   2   6       44.45       47.49      1.64 o
   7   2   6      107.05      104.97      3.33 o
   8   2   6       57.18       60.95      4.40 o
   9   2   6      154.47      152.08      7.10 o
  -7   3   6       16.71       19.44      2.07 o
  -6   3   6       53.24       50.91      3.96 o
  -5   3   6      686.77      686.42     10.49 o
  -4   3   6      283.48      285.14      5.90 o
  -3   3   6      104.41       97.96      4.40 o
  -2   3   6       46.81       46.64      2.83 o
  -1   3   6        6.54       11.24      0.68 o
   0   3   6       54.64       44.73      1.40 o
   1   3   6      261.45      263.97      4.04 o
   2   3   6     1635.20     1673.30     11.68 o
   3   3   6        9.57        9.08      0.70 o
   4   3   6       75.21       90.08      2.39 o
   5   3   6        0.05        0.56      0.46 o
   6   3   6        4.40        3.52      0.65 o
   7   3   6       18.96       18.30      1.54 o
   8   3   6      175.78      170.01      4.56 o
   9   3   6       70.51       73.33      4.37 o
  -7   4   6        5.44        4.52      1.72 o
  -6   4   6       13.41       16.60      1.87 o
  -5   4   6      299.15      309.31      6.63 o
  -4   4   6        8.32       11.53      1.99 o
  -3   4   6        0.36        0.00      0.69 o
  -2   4   6      167.25      150.38      5.48 o
  -1   4   6       74.04       90.49      3.98 o
   0   4   6      369.11      306.03      4.53 o
   1   4   6      171.96      167.66      3.16 o
   2   4   6       15.44       17.04      0.86 o
   3   4   6      621.32      586.48      6.10 o
   4   4   6      201.74      196.68      3.16 o
   5   4   6      223.87      204.35      3.56 o
   6   4   6       49.60       55.27      1.80 o
   7   4   6        4.96        5.50      0.83 o
   8   4   6       10.56        9.48      1.04 o
   9   4   6        3.92        6.66      1.76 o
  -6   5   6        1.64        0.80      0.94 o
  -5   5   6       10.36        8.57      1.38 o
  -4   5   6       17.83       17.27      2.45 o
  -3   5   6        2.18        0.84      1.03 o
  -2   5   6       98.44       95.70      4.56 o
  -1   5   6      319.34      328.91      8.69 o
   0   5   6      226.13      212.33      5.82 o
   1   5   6       11.23       17.53      0.88 o
   2   5   6       70.02       78.93      1.93 o
   3   5   6       55.33       53.69      1.56 o
   4   5   6       57.47       60.30      1.76 o
   5   5   6       16.10       13.93      1.02 o
   6   5   6       30.77       32.04      1.44 o
   7   5   6       94.89       93.16      2.57 o
   8   5   6        4.27        4.11      1.02 o
  -5   6   6       35.29       28.98      2.30 o
  -4   6   6        5.47        6.93      1.88 o
  -3   6   6       47.26       49.51      3.68 o
  -2   6   6        2.88        0.88      0.88 o
  -1   6   6        2.83        1.53      0.96 o
   0   6   6        0.08        0.08      0.65 o
   1   6   6        0.25        0.17      0.34 o
   2   6   6       28.85       26.00      1.14 o
   3   6   6        0.14        0.33      0.43 o
   4   6   6      142.66      139.67      2.82 o
   5   6   6        0.24        0.13      0.44 o
   6   6   6        0.12        0.60      0.50 o
   7   6   6        7.63        8.39      0.98 o
   8   6   6        7.49        3.78      1.30 o
  -4   7   6       91.89       93.74      5.48 o
  -3   7   6      107.12      109.06      5.63 o
  -2   7   6        7.00        3.02      1.01 o
  -1   7   6       32.30       34.93      2.10 o
   0   7   6       43.40       41.64      2.20 o
   1   7   6        0.22        0.07      0.39 o
   2   7   6       19.57       17.57      1.19 o
   3   7   6        4.96        6.77      0.80 o
   4   7   6       77.86       77.90      2.21 o
   5   7   6        3.23        2.53      0.87 o
   6   7   6        1.94        1.20      0.54 o
   7   7   6        0.48        1.20      0.57 o
  -3   8   6        8.98       12.48      1.70 o
  -2   8   6        8.77        8.40      1.46 o
  -1   8   6        6.93        7.84      1.35 o
   0   8   6        8.38        8.76      1.35 o
   1   8   6        7.24        6.59      1.23 o
   2   8   6       17.75       17.24      1.37 o
   3   8   6       21.21       17.17      1.80 o
   4   8   6        5.42        6.47      0.97 o
   5   8   6        0.03        0.00      0.43 o
   6   8   6        1.50        2.40      0.65 o
   7   8   6        0.24        0.44      0.70 o
  -1   9   6       43.51       53.69      2.92 o
   0   9   6       21.29       22.62      2.53 o
   1   9   6       15.21       14.05      1.68 o
   2   9   6        5.01        4.28      0.86 o
   3   9   6       12.45       12.34      1.41 o
   4   9   6        7.40        7.85      1.33 o
   5   9   6        0.38        0.51      0.57 o
  -3  -9   7        3.56        5.58      1.23 o
  -2  -9   7       72.85       75.17      5.13 o
  -1  -9   7        3.50        6.09      1.27 o
   0  -9   7       15.40       24.35      2.68 o
  -5  -8   7        0.48        1.00      0.92 o
  -4  -8   7        2.81        4.90      1.09 o
  -3  -8   7        1.27        0.87      0.76 o
  -2  -8   7        0.14        1.53      1.26 o
  -1  -8   7       51.60       43.37      2.39 o
   0  -8   7       31.86       24.75      1.91 o
   1  -8   7       45.46       54.81      2.82 o
   2  -8   7        1.66        1.94      0.83 o
  -4  -7   7       92.98       99.90      3.24 o
  -3  -7   7       14.70       14.07      1.53 o
  -2  -7   7        1.08        1.42      0.73 o
  -1  -7   7       10.12       16.11      1.52 o
   0  -7   7       33.39       34.05      2.55 o
   1  -7   7       17.48       14.64      1.30 o
   2  -7   7        3.13        2.23      0.73 o
   3  -7   7       11.92       15.61      1.45 o
   4  -7   7        1.12        4.20      3.06 o
  -7  -6   7        2.14        1.49      1.07 o
  -6  -6   7       53.29       52.39      3.33 o
  -5  -6   7       61.97       61.12      3.60 o
  -4  -6   7       55.90       57.02      3.48 o
  -3  -6   7      120.61      119.57      5.11 o
  -2  -6   7       63.38       53.18      2.17 o
  -1  -6   7       13.31       10.93      1.21 o
   0  -6   7      158.43      145.68      3.15 o
   1  -6   7        1.29        1.28      0.66 o
   2  -6   7       20.91       14.66      1.26 o
   3  -6   7       33.82       31.76      1.73 o
   4  -6   7        5.29        5.26      1.01 o
   5  -6   7        0.35        0.00      0.74 o
  -7  -5   7        8.68        8.50      1.84 o
  -6  -5   7       14.10       15.28      1.99 o
  -5  -5   7       40.46       39.59      1.95 o
  -4  -5   7     1543.56     1564.19     25.39 o
  -3  -5   7       16.56       13.80      1.18 o
  -2  -5   7        3.87        5.01      0.83 o
  -1  -5   7        3.71        2.58      0.68 o
   0  -5   7       10.85        9.43      0.89 o
   1  -5   7        0.01        0.23      0.48 o
   2  -5   7        1.32        1.37      0.89 o
   3  -5   7      210.78      211.57      4.08 o
   4  -5   7       63.92       72.41      2.48 o
   5  -5   7        7.02        5.97      2.18 o
   6  -5   7       19.20       17.00      2.57 o
  -8  -4   7        0.40        2.07      1.26 o
  -7  -4   7        5.85        7.01      1.76 o
  -6  -4   7        2.88        4.10      1.30 o
  -5  -4   7       21.57       20.81      1.43 o
  -4  -4   7        3.90        4.30      1.28 o
  -3  -4   7      585.53      581.49      6.14 o
  -2  -4   7       15.78       13.74      2.11 o
  -1  -4   7       18.98       15.10      1.13 o
   0  -4   7        0.60        0.84      0.45 o
   1  -4   7        7.63        5.86      0.75 o
   2  -4   7       68.18       62.34      3.74 o
   3  -4   7       38.37       35.36      1.58 o
   4  -4   7      737.39      753.93      8.72 o
   5  -4   7      313.85      308.40      6.23 o
   6  -4   7        0.00        0.09      0.71 o
  -8  -3   7       34.67       42.60      2.56 o
  -7  -3   7       66.13       56.14      2.60 o
  -6  -3   7        0.97        2.12      0.81 o
  -5  -3   7       84.03       86.07      2.33 o
  -4  -3   7        4.92        2.91      0.54 o
  -3  -3   7      252.74      276.37      4.67 o
  -2  -3   7       48.03       51.19      1.14 o
  -1  -3   7       15.16       15.87      0.85 o
   0  -3   7      263.24      262.30      3.63 o
   1  -3   7      205.51      213.04      3.36 o
   2  -3   7      103.61      118.78      2.54 o
   3  -3   7       26.65       26.07      1.33 o
   4  -3   7        3.11        2.25      0.67 o
   5  -3   7       35.41       34.23      2.04 o
   6  -3   7       19.01       21.29      1.88 o
   7  -3   7        0.16        0.86      0.91 o
  -8  -2   7        7.95        8.46      1.42 o
  -7  -2   7      211.46      204.20      9.31 o
  -6  -2   7       58.91       57.96      2.50 o
  -5  -2   7        0.82        0.00      0.37 o
  -4  -2   7        1.49        1.91      0.69 o
  -3  -2   7       52.87       50.43      1.79 o
  -2  -2   7       29.83       29.51      1.06 o
  -1  -2   7        3.21        2.67      0.51 o
   0  -2   7        5.68        5.38      0.71 o
   1  -2   7      582.54      581.94      6.07 o
   2  -2   7      210.84      209.33      3.25 o
   3  -2   7       52.33       53.61      1.68 o
   4  -2   7        0.23        1.16      0.51 o
   5  -2   7        0.45        0.00      0.63 o
   6  -2   7        3.12        2.04      0.94 o
   7  -2   7        0.41        0.79      0.76 o
  -8  -1   7        5.94        8.85      1.82 o
  -7  -1   7       18.93       18.22      1.76 o
  -6  -1   7       71.36       58.53      2.62 o
  -5  -1   7       15.59       15.91      1.48 o
  -4  -1   7       57.56       52.61      1.64 o
  -3  -1   7      149.36      166.38      2.84 o
  -2  -1   7       49.25       47.51      1.38 o
  -1  -1   7       17.25       14.90      0.72 o
   0  -1   7       67.46       55.89      1.31 o
   1  -1   7        0.43        1.44      0.40 o
   2  -1   7      548.69      554.87      6.78 o
   3  -1   7       56.10       47.82      1.49 o
   4  -1   7        4.93        6.72      0.99 o
   5  -1   7      114.39      115.07      4.44 o
   6  -1   7        4.57        5.04      1.04 o
   7  -1   7       17.56       15.21      2.80 o
   8  -1   7       41.95       37.54      2.43 o
  -8   0   7        5.61        3.94      1.61 o
  -7   0   7       10.53       11.69      2.18 o
  -6   0   7        0.01        0.00      0.54 o
  -5   0   7       45.94       42.11      2.18 o
  -4   0   7      121.17      113.00      3.25 o
  -3   0   7       96.98       93.38      2.13 o
  -2   0   7      220.83      274.44      3.74 o
  -1   0   7        7.90        5.89      0.43 o
   0   0   7       44.05       37.89      1.08 o
   1   0   7       68.10       55.53      1.12 o
   2   0   7      369.12      368.82      4.49 o
   3   0   7        1.30        1.64      0.42 o
   4   0   7        0.93        1.40      0.45 o
   5   0   7       43.68       36.46      1.84 o
   6   0   7       28.72       31.13      1.95 o
   7   0   7        9.81        8.44      1.26 o
   8   0   7       19.55       23.25      2.74 o
  -8   1   7       17.11       22.40      3.10 o
  -7   1   7        0.26        0.38      0.76 o
  -6   1   7      202.17      205.98      3.92 o
  -5   1   7      101.68      100.52      2.52 o
  -4   1   7       87.23       98.63      2.39 o
  -3   1   7       31.33       34.63      2.69 o
  -2   1   7      194.81      172.21      3.87 o
  -1   1   7     1013.07      979.96     16.10 o
   0   1   7      130.92      134.44      2.09 o
   1   1   7       84.76       84.78      1.66 o
   2   1   7       18.04       11.72      0.60 o
   3   1   7      149.66      116.13      1.80 o
   4   1   7       71.32       74.78      1.48 o
   5   1   7       12.35        9.77      1.11 o
   6   1   7      154.76      164.47      4.10 o
   7   1   7       49.88       54.69      2.53 o
   8   1   7       17.63       16.53      3.12 o
  -7   2   7       10.01        9.87      1.62 o
  -6   2   7        0.05        0.52      0.63 o
  -5   2   7      747.24      761.51      8.76 o
  -4   2   7      211.13      201.44      3.65 o
  -3   2   7        5.18        4.99      1.05 o
  -2   2   7       24.28       22.18      1.68 o
  -1   2   7       86.67       91.12      3.75 o
   0   2   7       75.05       65.37      1.44 o
   1   2   7      642.15      563.34      5.68 o
   2   2   7     1248.80     1251.26      9.15 o
   3   2   7       78.98       89.06      1.60 o
   4   2   7      121.14      141.08      2.14 o
   5   2   7      335.66      328.72      5.43 o
   6   2   7        3.02        4.70      0.96 o
   7   2   7        6.96        5.41      1.91 o
   8   2   7       34.71       40.62      2.34 o
  -7   3   7        5.39        4.18      3.29 o
  -6   3   7       51.30       48.81      2.00 o
  -5   3   7       20.09       22.77      1.95 o
  -4   3   7        5.62        5.56      1.09 o
  -3   3   7        0.02        0.92      0.80 o
  -2   3   7        0.34        1.26      0.77 o
  -1   3   7       12.12        9.42      1.46 o
   0   3   7       23.69       21.03      1.04 o
   1   3   7      378.68      412.77      4.67 o
   2   3   7      120.96      113.48      1.82 o
   3   3   7      256.37      276.19      4.62 o
   4   3   7       19.77       21.64      0.87 o
   5   3   7        4.42        3.01      0.59 o
   6   3   7       21.47       22.56      1.24 o
   7   3   7       10.31       10.67      1.35 o
   8   3   7        8.57        7.80      1.33 o
  -6   4   7       41.37       50.37      2.82 o
  -5   4   7        5.25        3.68      1.06 o
  -4   4   7      256.26      244.31      8.23 o
  -3   4   7      190.62      204.30      7.05 o
  -2   4   7       39.73       38.72      2.83 o
  -1   4   7        0.79        0.00      0.54 o
   0   4   7        2.00        0.31      0.54 o
   1   4   7       67.79       74.09      2.80 o
   2   4   7       54.40       52.73      1.46 o
   3   4   7        9.66        8.21      0.63 o
   4   4   7      332.24      338.83      4.52 o
   5   4   7        0.89        0.00      0.54 o
   6   4   7        9.47        8.45      0.92 o
   7   4   7        0.70        0.34      0.75 o
   8   4   7        8.57        7.94      1.30 o
  -5   5   7        0.00        0.47      0.74 o
  -4   5   7       86.49       97.69      5.25 o
  -3   5   7       24.53       22.06      2.64 o
  -2   5   7      106.61      115.42      5.25 o
  -1   5   7       55.65       61.08      3.60 o
   0   5   7       92.41       81.87      4.02 o
   1   5   7        8.41        7.55      0.87 o
   2   5   7       95.53       95.72      2.06 o
   3   5   7       40.53       43.53      1.49 o
   4   5   7      146.27      156.01      8.67 o
   5   5   7        9.97       13.11      1.67 o
   6   5   7       55.55       51.36      2.28 o
   7   5   7        0.07        0.11      0.48 o
   8   5   7        4.87        6.54      1.04 o
  -5   6   7       52.25       49.05      3.94 o
  -4   6   7        7.89        8.04      1.95 o
  -3   6   7        8.55        6.47      1.84 o
  -2   6   7        5.94        6.09      1.68 o
  -1   6   7       25.82       25.85      2.68 o
   0   6   7       92.94      101.25      4.79 o
   1   6   7       55.79       49.78      3.29 o
   2   6   7       12.48       12.26      1.07 o
   3   6   7      129.55      135.68      2.73 o
   4   6   7       15.33       14.44      1.25 o
   5   6   7       22.68       18.81      1.19 o
   6   6   7       28.23       27.71      1.49 o
   7   6   7       24.40       23.84      1.50 o
   8   6   7       57.70       63.59      4.48 o
  -3   7   7       42.87       40.06      3.87 o
  -2   7   7        0.10        0.00      0.92 o
  -1   7   7        3.94        2.83      1.38 o
   0   7   7       27.18       29.91      2.91 o
   1   7   7        9.92       11.53      2.03 o
   2   7   7       18.39       17.95      1.17 o
   3   7   7       27.19       27.97      1.36 o
   4   7   7        2.02        1.15      0.53 o
   5   7   7       15.17       12.62      1.13 o
   6   7   7        0.14        1.12      0.54 o
   7   7   7       26.43       26.20      1.60 o
  -2   8   7        1.22        2.41      1.57 o
  -1   8   7        1.33        0.31      1.15 o
   0   8   7       23.40       22.17      2.87 o
   1   8   7        0.85        0.34      0.92 o
   2   8   7        0.51        1.68      1.15 o
   3   8   7        3.50        1.95      0.63 o
   4   8   7        3.53        3.69      0.75 o
   5   8   7       23.03       21.98      1.39 o
   6   8   7        2.51        1.97      0.67 o
   0   9   7      146.11      163.51      7.43 o
   1   9   7       39.98       42.28      3.71 o
   2   9   7       12.35       13.29      2.37 o
   3   9   7       13.33       10.54      2.80 o
   4   9   7       14.39       13.59      1.46 o
  -4  -8   8       25.24       32.55      3.41 o
  -3  -8   8        0.05        0.11      0.74 o
  -2  -8   8        0.23        0.00      0.77 o
  -1  -8   8       69.49       68.68      2.97 o
   0  -8   8        9.12       10.33      1.46 o
   1  -8   8       17.75       18.52      1.93 o
  -4  -7   8        3.23        3.75      1.53 o
  -3  -7   8       21.14       20.15      2.66 o
  -2  -7   8       39.46       35.61      2.07 o
  -1  -7   8        3.51        3.17      0.92 o
   0  -7   8      229.85      200.84      5.06 o
   1  -7   8        0.28        1.86      0.69 o
   2  -7   8       15.16       14.21      1.35 o
   3  -7   8       22.52       23.59      1.71 o
  -5  -6   8       34.90       33.12      2.83 o
  -4  -6   8      202.84      194.72      6.89 o
  -3  -6   8        5.07        7.08      1.68 o
  -2  -6   8       35.37       32.17      1.80 o
  -1  -6   8       69.89       70.89      2.65 o
   0  -6   8        1.57        0.97      0.60 o
   1  -6   8       24.59       21.75      1.45 o
   2  -6   8        2.67        2.76      0.82 o
   3  -6   8       56.85       56.68      2.27 o
   4  -6   8       13.78       14.34      1.43 o
  -7  -5   8       16.56       16.81      2.37 o
  -6  -5   8        2.81        2.18      1.15 o
  -5  -5   8       48.06       46.18      3.14 o
  -4  -5   8      131.04      133.45      5.25 o
  -3  -5   8        1.21        1.00      0.92 o
  -2  -5   8       43.05       37.28      1.78 o
  -1  -5   8       40.06       37.05      3.22 o
   0  -5   8        2.98        2.94      0.96 o
   1  -5   8       50.75       44.59      1.75 o
   2  -5   8        6.17        8.80      1.03 o
   3  -5   8        6.32        7.92      1.06 o
   4  -5   8        7.36        6.11      1.01 o
   5  -5   8       28.36       29.12      2.23 o
  -7  -4   8       15.57       14.78      2.30 o
  -6  -4   8        6.16        4.94      1.46 o
  -5  -4   8       11.89       13.99      1.84 o
  -4  -4   8       63.22       59.05      3.33 o
  -3  -4   8      696.14      683.89     13.48 o
  -2  -4   8      723.02      704.22      8.80 o
  -1  -4   8        9.77        9.42      0.82 o
   0  -4   8       19.63       19.78      1.12 o
   1  -4   8        2.33        2.37      0.79 o
   2  -4   8        7.13        8.91      2.05 o
   3  -4   8       49.91       49.33      2.77 o
   4  -4   8        4.84        3.73      0.84 o
   5  -4   8      575.09      585.65      9.38 o
   6  -4   8       10.62       13.83      2.11 o
  -7  -3   8       22.01       14.13      1.95 o
  -6  -3   8      158.99      149.13      4.03 o
  -5  -3   8        0.95        1.81      0.54 o
  -4  -3   8       49.22       45.85      1.58 o
  -3  -3   8      178.50      182.03      4.23 o
  -2  -3   8        0.21        0.11      0.65 o
  -1  -3   8       54.73       62.74      1.63 o
   0  -3   8       99.01      101.40      2.72 o
   1  -3   8      401.96      389.27      5.01 o
   2  -3   8      109.59      108.30      2.53 o
   3  -3   8        1.97        1.51      0.60 o
   4  -3   8      377.76      403.62      8.07 o
   5  -3   8        4.44        5.29      1.12 o
   6  -3   8        5.56        3.23      1.05 o
   7  -3   8        1.45        1.11      1.26 o
  -7  -2   8       37.47       39.46      2.39 o
  -6  -2   8       49.39       63.65      2.72 o
  -5  -2   8       31.71       31.66      1.41 o
  -4  -2   8       18.32       17.56      2.76 o
  -3  -2   8      282.51      298.83      4.16 o
  -2  -2   8       12.38       15.45      0.88 o
  -1  -2   8       58.08       65.82      2.17 o
   0  -2   8       56.65       61.83      1.62 o
   1  -2   8        1.22        0.50      0.43 o
   2  -2   8       22.45       31.30      1.30 o
   3  -2   8       36.45       36.01      1.56 o
   4  -2   8        0.01        0.43      0.51 o
   5  -2   8       61.17       61.87      3.14 o
   6  -2   8        0.53        0.18      1.23 o
   7  -2   8        0.45        0.00      0.84 o
  -7  -1   8        8.90        7.01      1.95 o
  -6  -1   8       84.09       80.33      3.79 o
  -5  -1   8       62.14       55.03      1.87 o
  -4  -1   8       46.57       39.99      2.23 o
  -3  -1   8        7.54        6.43      0.70 o
  -2  -1   8      336.14      348.12      4.43 o
  -1  -1   8      145.15      127.39      1.87 o
   0  -1   8       22.35       20.86      0.77 o
   1  -1   8       84.66       94.58      1.96 o
   2  -1   8      123.96      127.37      2.46 o
   3  -1   8        0.04        0.00      0.38 o
   4  -1   8       16.28       21.91      1.23 o
   5  -1   8        1.25        2.68      0.85 o
   6  -1   8       35.75       37.17      2.37 o
   7  -1   8        0.31        0.18      0.72 o
  -7   0   8        0.09        0.46      1.09 o
  -6   0   8        1.05        0.36      0.73 o
  -5   0   8       16.17       13.24      1.06 o
  -4   0   8        0.35        0.82      0.46 o
  -3   0   8        6.97        5.25      0.65 o
  -2   0   8      200.01      207.62      4.60 o
  -1   0   8       83.83       81.13      1.86 o
   0   0   8       35.08       28.22      1.02 o
   1   0   8      318.16      313.68      3.25 o
   2   0   8       21.18       24.89      1.05 o
   3   0   8       56.70       47.04      1.45 o
   4   0   8        1.37        0.57      0.39 o
   5   0   8      151.52      161.25      3.99 o
   6   0   8       70.67       72.96      2.87 o
   7   0   8        3.07        3.33      1.21 o
   8   0   8        9.84        7.66      1.99 o
  -7   1   8       42.21       45.87      3.50 o
  -6   1   8       48.63       44.71      1.84 o
  -5   1   8        0.34        0.42      0.47 o
  -4   1   8       15.49       13.55      1.05 o
  -3   1   8      110.74      110.41      2.51 o
  -2   1   8       12.80       12.19      1.05 o
  -1   1   8        3.47        6.10      1.26 o
   0   1   8      145.71      167.94      2.55 o
   1   1   8       64.59       68.17      1.33 o
   2   1   8        4.38        4.52      0.47 o
   3   1   8       57.56       64.26      1.69 o
   4   1   8       83.75       73.22      1.99 o
   5   1   8      203.52      205.14      6.74 o
   6   1   8       24.04       24.06      1.80 o
   7   1   8        6.20        5.96      1.40 o
   8   1   8        5.36        5.82      1.20 o
  -7   2   8        2.66        1.57      1.38 o
  -6   2   8      257.59      261.35      4.75 o
  -5   2   8      645.43      639.63      7.97 o
  -4   2   8       10.35        9.26      0.97 o
  -3   2   8        3.52        6.16      1.46 o
  -2   2   8       82.12       79.45      2.53 o
  -1   2   8       59.99       65.01      2.28 o
   0   2   8       41.30       65.01      2.80 o
   1   2   8      418.93      458.70      7.86 o
   2   2   8        2.90        2.73      0.48 o
   3   2   8       96.52       95.92      1.75 o
   4   2   8       13.09       13.07      1.20 o
   5   2   8        6.21        3.29      0.85 o
   6   2   8       61.35       57.59      2.46 o
   7   2   8        4.34        3.29      0.96 o
   8   2   8        0.00        0.46      0.71 o
  -6   3   8       80.18       75.19      2.54 o
  -5   3   8        0.34        0.52      0.59 o
  -4   3   8      132.48      141.89      3.26 o
  -3   3   8       41.32       35.60      1.87 o
  -2   3   8       41.19       55.41      2.21 o
  -1   3   8        0.05        0.00      0.54 o
   0   3   8       21.89       19.23      1.28 o
   1   3   8        3.15        3.99      0.56 o
   2   3   8        3.58        3.21      0.46 o
   3   3   8       12.01       14.21      1.04 o
   4   3   8      314.67      321.58      5.51 o
   5   3   8       25.40       23.41      1.23 o
   6   3   8       25.60       24.51      1.75 o
   7   3   8       13.23       13.30      1.78 o
   8   3   8       22.26       22.94      1.95 o
  -6   4   8        0.04        0.66      0.67 o
  -5   4   8       80.63       94.18      3.72 o
  -4   4   8       92.09       87.51      3.47 o
  -3   4   8       12.70       17.19      2.37 o
  -2   4   8       31.53       23.40      2.49 o
  -1   4   8       15.88       15.89      2.03 o
   0   4   8        0.00        0.00      0.65 o
   1   4   8        1.69        1.63      0.61 o
   2   4   8       63.70       60.97      1.42 o
   3   4   8      478.30      460.39      4.67 o
   4   4   8      757.70      710.05      7.54 o
   5   4   8        6.34        6.98      0.84 o
   6   4   8        1.61        1.32      1.23 o
   7   4   8        0.01        0.00      1.30 o
   8   4   8        1.59        1.94      0.85 o
  -5   5   8       35.51       43.22      2.83 o
  -4   5   8        0.76        1.72      1.23 o
  -3   5   8       24.82       18.50      2.57 o
  -2   5   8        0.21        0.00      0.80 o
  -1   5   8      103.10      111.01      5.13 o
   0   5   8        7.15        7.51      1.57 o
   1   5   8        1.73        1.61      0.80 o
   2   5   8       74.22       60.78      3.06 o
   3   5   8        0.95        0.00      0.61 o
   4   5   8        5.65        4.85      0.74 o
   5   5   8       22.89       21.50      1.27 o
   6   5   8        3.85        3.07      0.99 o
   7   5   8        9.43        9.72      1.51 o
  -4   6   8        6.73        7.08      2.03 o
  -3   6   8       16.15       19.45      2.80 o
  -2   6   8        0.09        0.08      0.80 o
  -1   6   8       24.83       24.66      2.80 o
   0   6   8       29.63       28.22      2.80 o
   1   6   8       60.25       61.38      3.75 o
   2   6   8       11.33        9.54      1.72 o
   3   6   8        0.01        0.44      0.46 o
   4   6   8       66.67       67.92      2.80 o
   5   6   8       20.56       19.77      1.29 o
   6   6   8       50.87       43.84      1.82 o
   7   6   8       21.80       20.26      1.41 o
  -3   7   8       23.42       19.19      2.99 o
  -2   7   8        4.35        5.74      1.91 o
  -1   7   8        0.27        0.00      0.88 o
   0   7   8       62.86       69.20      4.37 o
   1   7   8       19.80       18.69      2.45 o
   2   7   8       30.09       30.10      2.91 o
   3   7   8       54.99       56.33      1.89 o
   4   7   8       46.41       45.34      1.79 o
   5   7   8        5.75        5.47      0.89 o
   6   7   8        1.26        0.55      1.23 o
  -1   8   8        2.47        4.37      1.84 o
   0   8   8        1.71        0.61      1.07 o
   1   8   8        0.39        0.46      0.96 o
   2   8   8       87.28       93.90      5.21 o
   3   8   8       87.91       86.16      4.90 o
   4   8   8       16.15       13.49      1.35 o
   5   8   8        2.34        2.94      0.76 o
  -3  -8   9       18.62       20.33      2.95 o
  -2  -8   9        0.87        0.66      1.23 o
  -1  -8   9       11.67       10.97      1.52 o
   0  -8   9       20.08       24.24      2.64 o
  -4  -7   9       38.13       40.21      3.41 o
  -3  -7   9       81.36       93.67      5.13 o
  -2  -7   9        1.22        0.91      0.80 o
  -1  -7   9        1.40        2.70      0.98 o
   0  -7   9      112.55      106.84      3.70 o
   1  -7   9        0.85        0.06      0.63 o
   2  -7   9        3.54        3.23      0.92 o
  -5  -6   9       19.28       15.74      2.30 o
  -4  -6   9       22.71       23.40      2.64 o
  -3  -6   9       36.83       35.38      3.06 o
  -2  -6   9        1.22        0.91      0.78 o
  -1  -6   9       94.99       86.92      3.03 o
   0  -6   9        3.33        1.18      0.80 o
   1  -6   9       14.14       16.14      1.72 o
   2  -6   9        0.01        0.08      0.61 o
   3  -6   9        7.11        6.76      1.11 o
   4  -6   9       62.23       56.57      2.97 o
  -5  -5   9        0.05        0.15      0.92 o
  -4  -5   9       18.09       12.56      1.99 o
  -3  -5   9        6.31        4.14      1.42 o
  -2  -5   9      126.11      128.23      3.71 o
  -1  -5   9        0.78        1.40      1.82 o
   0  -5   9        2.27        1.63      0.64 o
   1  -5   9       64.81       66.63      2.18 o
   2  -5   9       83.63       79.08      2.49 o
   3  -5   9       10.91        9.71      1.16 o
   4  -5   9        3.97        4.82      0.94 o
   5  -5   9       82.76       84.05      4.71 o
  -7  -4   9        0.25        3.10      1.46 o
  -6  -4   9        1.55        0.27      0.96 o
  -5  -4   9        0.15        0.00      0.77 o
  -4  -4   9        7.50        7.81      1.57 o
  -3  -4   9      104.98      100.52      4.52 o
  -2  -4   9      346.28      327.60      8.62 o
  -1  -4   9       21.34       22.02      1.61 o
   0  -4   9        0.06        0.00      0.45 o
   1  -4   9        5.41        4.34      1.05 o
   2  -4   9       24.90       22.93      1.43 o
   3  -4   9       14.37       13.00      1.18 o
   4  -4   9      491.26      512.44      8.03 o
   5  -4   9       23.06       24.04      2.01 o
  -7  -3   9        0.11        0.00      0.73 o
  -6  -3   9       52.46       44.30      8.35 o
  -5  -3   9      110.68      106.80      2.63 o
  -4  -3   9        2.71        1.95      0.74 o
  -3  -3   9      348.85      351.12      8.69 o
  -2  -3   9      112.29      112.35      4.52 o
  -1  -3   9       55.41       69.12      2.26 o
   0  -3   9       57.29       56.89      1.72 o
   1  -3   9        1.13        1.08      0.52 o
   2  -3   9       22.53       25.20      1.35 o
   3  -3   9       23.07       20.39      1.33 o
   4  -3   9      200.68      203.99      3.92 o
   5  -3   9        8.24        7.45      1.46 o
   6  -3   9       19.21       15.92      1.95 o
  -7  -2   9        4.81        1.22      0.85 o
  -6  -2   9        6.58        8.21      1.35 o
  -5  -2   9       56.12       47.83      1.76 o
  -4  -2   9        4.40        3.12      0.75 o
  -3  -2   9       57.45       68.97      2.74 o
  -2  -2   9       33.78       35.69      2.45 o
  -1  -2   9       26.07       27.34      2.11 o
   0  -2   9        4.22        3.96      0.73 o
   1  -2   9      260.30      241.86      3.70 o
   2  -2   9      169.62      166.05      3.08 o
   3  -2   9       18.70       18.65      1.58 o
   4  -2   9        2.60        0.65      0.59 o
   5  -2   9      180.46      182.00      4.65 o
   6  -2   9      160.41      158.77      4.55 o
   7  -2   9        2.40        1.07      1.30 o
  -7  -1   9        2.84        1.07      1.34 o
  -6  -1   9      162.99      157.82      4.63 o
  -5  -1   9        1.28        0.52      0.50 o
  -4  -1   9        7.05       10.69      1.20 o
  -3  -1   9        1.08        0.80      0.45 o
  -2  -1   9       16.41       15.75      0.97 o
  -1  -1   9      328.31      300.17      4.97 o
   0  -1   9       63.51       61.03      2.00 o
   1  -1   9      294.91      288.63      3.87 o
   2  -1   9      366.87      360.90      4.69 o
   3  -1   9       37.50       44.20      1.61 o
   4  -1   9        4.61        5.95      0.82 o
   5  -1   9        0.05        0.00      0.65 o
   6  -1   9       60.08       60.50      2.85 o
   7  -1   9        0.00        0.00      0.74 o
  -7   0   9        3.37        5.98      1.29 o
  -6   0   9        1.49        1.57      0.83 o
  -5   0   9        0.64        0.12      0.52 o
  -4   0   9        0.37        0.12      0.43 o
  -3   0   9        0.92        0.88      0.45 o
  -2   0   9        9.45        9.93      1.53 o
  -1   0   9      168.52      174.23      2.97 o
   0   0   9       28.23       29.59      2.60 o
   1   0   9        2.76        3.65      0.56 o
   2   0   9        6.16        7.78      1.11 o
   3   0   9        0.02        0.02      0.40 o
   4   0   9        0.30        0.17      0.46 o
   5   0   9       17.58       17.30      1.93 o
   6   0   9        7.06        5.10      1.08 o
   7   0   9        3.36        1.13      0.82 o
  -7   1   9        0.02        0.00      1.07 o
  -6   1   9       29.80       31.31      2.43 o
  -5   1   9        0.57        0.00      0.49 o
  -4   1   9       39.17       40.57      1.66 o
  -3   1   9      128.06      139.32      2.95 o
  -2   1   9      808.51      821.86     10.10 o
  -1   1   9       28.13       32.94      1.60 o
   0   1   9        0.11        0.00      0.49 o
   1   1   9        0.55        0.47      0.39 o
   2   1   9      157.79      141.96      2.54 o
   3   1   9        0.39        0.00      0.36 o
   4   1   9       16.45       14.24      1.76 o
   5   1   9       24.90       20.51      1.64 o
   6   1   9       49.07       53.84      2.57 o
   7   1   9        1.59        1.62      0.82 o
  -6   2   9       64.54       66.78      2.71 o
  -5   2   9       22.60       23.17      1.50 o
  -4   2   9       21.01       22.48      1.41 o
  -3   2   9        1.35        3.14      0.68 o
  -2   2   9        4.46        2.45      0.77 o
  -1   2   9        2.71        2.68      0.98 o
   0   2   9        8.43        9.04      1.21 o
   1   2   9        1.78        6.15      2.14 o
   2   2   9       34.06       33.05      1.06 o
   3   2   9       23.39       24.49      1.12 o
   4   2   9       57.68       58.20      2.22 o
   5   2   9       30.77       28.53      1.80 o
   6   2   9        4.17        2.12      0.90 o
   7   2   9       24.55       31.10      2.12 o
  -6   3   9        8.76        8.78      1.33 o
  -5   3   9        5.08        5.63      0.97 o
  -4   3   9       25.58       24.51      1.53 o
  -3   3   9       88.22       97.80      3.15 o
  -2   3   9       41.28       41.76      2.93 o
  -1   3   9       92.24       97.31      4.31 o
   0   3   9        8.62        8.06      0.97 o
   1   3   9      228.33      218.09      4.38 o
   2   3   9        0.00        0.09      0.48 o
   3   3   9      274.79      277.08      3.42 o
   4   3   9       20.24       17.46      1.68 o
   5   3   9       30.56       30.24      1.84 o
   6   3   9       24.40       23.32      2.07 o
   7   3   9        0.70        0.15      1.19 o
  -5   4   9       30.45       27.33      1.72 o
  -4   4   9      458.06      467.85      6.87 o
  -3   4   9      265.39      279.82      5.88 o
  -2   4   9        1.05        1.10      0.65 o
  -1   4   9       25.14       25.99      1.71 o
   0   4   9        0.26        0.00      0.73 o
   1   4   9       11.36       10.91      1.13 o
   2   4   9      238.93      214.03      4.77 o
   3   4   9      764.89      775.96      7.08 o
   4   4   9       15.86       12.92      1.01 o
   5   4   9       59.90       56.48      2.34 o
   6   4   9        0.00        1.00      0.78 o
   7   4   9        0.96        0.13      0.73 o
  -4   5   9       73.12       78.89      5.05 o
  -3   5   9       25.26       25.43      3.03 o
  -2   5   9        6.30       10.07      2.11 o
  -1   5   9       68.24       65.94      4.06 o
   0   5   9       95.35       92.75      4.63 o
   1   5   9      118.88      115.43      5.05 o
   2   5   9       60.02       65.66      2.49 o
   3   5   9        5.39        3.91      0.63 o
   4   5   9      117.67      109.59      2.90 o
   5   5   9       91.07       82.13      2.35 o
   6   5   9       48.01       41.89      2.20 o
   7   5   9        5.45        2.10      0.86 o
  -3   6   9        0.26        0.00      0.80 o
  -2   6   9       24.28       22.33      2.91 o
  -1   6   9       52.78       50.89      3.83 o
   0   6   9       76.63       79.61      4.60 o
   1   6   9       47.29       43.00      3.29 o
   2   6   9        0.33        0.00      0.73 o
   3   6   9       37.21       39.37      2.03 o
   4   6   9        1.29        1.16      0.59 o
   5   6   9        9.20        6.11      1.66 o
   6   6   9       28.97       24.81      1.50 o
  -2   7   9        3.47        4.29      1.80 o
  -1   7   9        0.18        0.15      1.03 o
   0   7   9        3.60        2.76      1.34 o
   1   7   9        1.93        1.49      1.07 o
   2   7   9        7.19        7.01      1.76 o
   3   7   9        1.09        1.42      1.07 o
   4   7   9        0.30        0.00      0.55 o
   5   7   9        1.18        1.83      0.81 o
   6   7   9        2.83        2.29      0.74 o
   0   8   9       23.15       31.32      3.41 o
   1   8   9       33.08       38.37      3.68 o
   2   8   9       17.94       15.01      2.53 o
   3   8   9        9.43        9.46      2.07 o
   4   8   9        1.21        0.54      1.15 o
  -3  -7  10       12.08       13.36      2.37 o
  -2  -7  10        5.89        5.74      1.28 o
  -1  -7  10        6.05       11.18      1.63 o
   0  -7  10        9.59        7.09      1.37 o
   1  -7  10       53.06       51.26      5.02 o
  -5  -6  10        6.09        4.25      1.65 o
  -4  -6  10        3.90        0.92      1.30 o
  -3  -6  10      102.45      105.58      5.40 o
  -2  -6  10        9.93       10.49      2.07 o
  -1  -6  10        2.38        1.94      0.87 o
   0  -6  10       13.21       10.43      1.16 o
   1  -6  10        5.84        8.32      1.08 o
   2  -6  10        0.05        0.00      0.62 o
   3  -6  10        0.20        0.30      0.72 o
  -5  -5  10       46.63       48.25      3.48 o
  -4  -5  10       26.83       25.73      2.68 o
  -3  -5  10       22.93       21.21      2.49 o
  -2  -5  10       86.07       83.40      4.52 o
  -1  -5  10        7.09        5.26      1.61 o
   0  -5  10       85.90       86.68      2.49 o
   1  -5  10      106.95      106.96      3.10 o
   2  -5  10        5.83        5.07      0.94 o
   3  -5  10        6.64        6.62      1.04 o
   4  -5  10        7.09        5.37      1.15 o
  -5  -4  10        2.43        4.48      1.30 o
  -4  -4  10       13.28       19.19      2.26 o
  -3  -4  10      766.31      792.15     15.93 o
  -2  -4  10        0.65        1.11      0.96 o
  -1  -4  10        4.06        6.70      1.57 o
   0  -4  10        2.87        2.68      0.68 o
   1  -4  10        2.98        2.34      0.73 o
   2  -4  10        0.81        0.00      0.53 o
   3  -4  10        3.34        2.43      1.11 o
   4  -4  10      146.12      148.73      3.61 o
   5  -4  10       23.98       28.87      3.10 o
  -6  -3  10       18.93       18.42      2.41 o
  -5  -3  10        1.83        1.01      0.74 o
  -4  -3  10       26.39       25.73      2.41 o
  -3  -3  10       35.33       36.15      2.76 o
  -2  -3  10      247.80      256.42      7.51 o
  -1  -3  10       70.32       72.03      3.79 o
   0  -3  10        7.51        6.48      0.80 o
   1  -3  10        5.58        3.87      0.73 o
   2  -3  10        0.79        1.50      0.62 o
   3  -3  10       23.21       22.07      3.02 o
   4  -3  10       42.96       44.85      2.89 o
   5  -3  10      163.90      167.08      6.76 o
  -6  -2  10       66.67       76.74      3.13 o
  -5  -2  10       10.09        9.13      0.99 o
  -4  -2  10       73.66       78.01      2.87 o
  -3  -2  10        3.90        3.98      1.19 o
  -2  -2  10      551.21      559.01     11.83 o
  -1  -2  10      185.92      171.10      5.67 o
   0  -2  10        3.64        3.94      1.26 o
   1  -2  10       43.48       38.65      1.83 o
   2  -2  10       23.76       21.67      1.25 o
   3  -2  10       22.54       24.04      1.50 o
   4  -2  10        7.15        7.38      1.00 o
   5  -2  10       28.68       28.77      2.39 o
   6  -2  10       67.50       79.74      8.08 o
  -6  -1  10      102.12       93.67      3.63 o
  -5  -1  10       82.90       78.49      2.43 o
  -4  -1  10        2.22        2.09      0.60 o
  -3  -1  10       12.31       13.42      1.02 o
  -2  -1  10      211.56      215.48      6.40 o
  -1  -1  10        0.00        0.69      0.77 o
   0  -1  10        9.33       11.07      1.61 o
   1  -1  10        0.27        1.19      0.60 o
   2  -1  10      128.43      133.96      3.74 o
   3  -1  10        1.35        0.64      0.54 o
   4  -1  10        1.01        0.67      0.57 o
   5  -1  10        0.60        0.00      0.92 o
   6  -1  10       19.07       19.46      2.20 o
  -6   0  10        4.32        4.92      2.11 o
  -5   0  10       30.84       26.28      1.53 o
  -4   0  10       19.50       19.76      1.30 o
  -3   0  10       45.52       43.01      1.67 o
  -2   0  10        0.10        0.61      0.51 o
  -1   0  10        3.78        3.48      1.07 o
   0   0  10        2.36        2.57      1.00 o
   1   0  10        0.00        0.50      0.77 o
   2   0  10        8.64        9.98      0.85 o
   3   0  10      160.65      159.36      3.06 o
   4   0  10        6.43        6.85      0.87 o
   5   0  10        0.08        0.33      1.13 o
   6   0  10       11.39       11.11      1.48 o
   7   0  10        9.04        9.42      2.07 o
  -6   1  10        2.07        2.11      0.76 o
  -5   1  10       10.76       12.42      1.19 o
  -4   1  10        5.91        4.36      0.79 o
  -3   1  10       52.75       59.59      2.01 o
  -2   1  10        7.30        6.18      0.79 o
  -1   1  10       86.79      105.83      3.02 o
   0   1  10       30.21       28.64      1.52 o
   1   1  10       26.08       28.22      2.14 o
   2   1  10        1.69        1.55      0.49 o
   3   1  10        0.60        1.36      0.52 o
   4   1  10        5.94        4.51      0.96 o
   5   1  10        3.77        2.37      0.89 o
   6   1  10       17.56       14.28      2.51 o
   7   1  10       42.63       48.14      2.80 o
  -5   2  10       55.96       63.07      2.35 o
  -4   2  10       58.41       66.47      2.31 o
  -3   2  10        4.71        5.54      0.86 o
  -2   2  10        8.16        8.35      1.23 o
  -1   2  10       36.22       29.73      1.68 o
   0   2  10      145.04      136.61      4.17 o
   1   2  10       69.87       63.63      3.70 o
   2   2  10       28.42       27.07      2.11 o
   3   2  10       14.62       14.09      1.32 o
   4   2  10       45.78       41.71      3.31 o
   5   2  10       12.09       10.07      1.30 o
   6   2  10       12.16       13.84      1.56 o
   7   2  10       51.40       53.73      5.42 o
  -5   3  10        8.31        6.43      1.25 o
  -4   3  10      154.96      153.80      3.63 o
  -3   3  10       14.53       13.83      1.22 o
  -2   3  10       31.93       35.00      1.93 o
  -1   3  10        3.70        3.25      0.84 o
   0   3  10        0.11        0.00      0.51 o
   1   3  10        0.21        0.29      0.51 o
   2   3  10      400.31      370.47      9.19 o
   3   3  10      250.95      246.61      3.76 o
   4   3  10        0.11        0.00      0.73 o
   5   3  10       35.06       29.52      1.88 o
   6   3  10       85.36       86.95      3.21 o
   7   3  10        0.57        0.75      0.77 o
  -4   4  10      101.94      109.86      3.16 o
  -3   4  10        4.47        3.70      1.05 o
  -2   4  10        1.52        0.00      0.51 o
  -1   4  10       13.39       11.12      3.12 o
   0   4  10        1.12        1.03      0.65 o
   1   4  10       13.72       14.48      1.30 o
   2   4  10      101.97       96.36      2.98 o
   3   4  10       29.56       29.62      3.60 o
   4   4  10       10.04        9.83      1.19 o
   5   4  10        0.01        0.00      0.61 o
   6   4  10        0.42        0.00      0.70 o
   7   4  10        7.76        6.80      1.35 o
  -4   5  10        2.77        2.62      0.96 o
  -3   5  10      132.62      138.55      4.30 o
  -2   5  10      149.02      166.48      4.61 o
  -1   5  10       16.97       14.03      1.52 o
   0   5  10        6.67        6.10      1.06 o
   1   5  10        6.33        6.43      1.68 o
   2   5  10       25.47       21.51      1.60 o
   3   5  10       38.52       38.43      1.97 o
   4   5  10        7.18        7.00      0.95 o
   5   5  10      148.94      143.85      3.94 o
   6   5  10       24.05       20.42      1.72 o
  -2   6  10       26.75       26.81      3.29 o
  -1   6  10       38.86       32.36      3.29 o
   0   6  10        5.52        7.31      1.80 o
   1   6  10        0.28        0.56      0.94 o
   2   6  10       13.54       14.49      1.46 o
   3   6  10       39.14       36.26      2.04 o
   4   6  10       29.38       21.71      2.45 o
   5   6  10      116.19      112.15      2.90 o
   6   6  10        3.52        2.70      1.00 o
  -1   7  10       18.90       23.86      3.18 o
   0   7  10       16.98       17.23      2.72 o
   1   7  10       18.60       15.85      2.53 o
   2   7  10       23.78       20.30      2.68 o
   3   7  10        6.40        8.42      1.95 o
   4   7  10       10.93       14.74      2.30 o
  -3  -6  11       12.14       14.02      2.41 o
  -2  -6  11        0.24        0.88      1.23 o
  -1  -6  11        1.03        1.72      1.30 o
   0  -6  11        1.98        1.67      1.84 o
   1  -6  11       66.77       57.99      2.69 o
  -4  -5  11        6.31        7.77      1.91 o
  -3  -5  11       32.61       31.25      3.03 o
  -2  -5  11       19.08       14.93      2.34 o
  -1  -5  11       75.23       73.95      4.52 o
   0  -5  11       32.84       34.54      2.12 o
   1  -5  11       34.45       34.42      1.79 o
   2  -5  11       25.90       24.05      1.97 o
   3  -5  11        0.05        0.67      0.72 o
  -5  -4  11        7.63        5.25      1.53 o
  -4  -4  11       64.15       67.01      4.06 o
  -3  -4  11      288.11      318.57      9.27 o
  -2  -4  11        1.78        1.99      1.26 o
  -1  -4  11        0.09        2.18      1.11 o
   0  -4  11       34.69       27.46      2.80 o
   1  -4  11        5.13        5.03      1.09 o
   2  -4  11       37.58       36.18      1.80 o
   3  -4  11        2.17        5.46      0.99 o
   4  -4  11        6.14        7.97      1.16 o
  -5  -3  11       14.74       16.89      2.18 o
  -4  -3  11        8.28        9.96      1.80 o
  -3  -3  11        1.74        0.73      1.11 o
  -2  -3  11      225.37      221.49      7.24 o
  -1  -3  11      488.27      501.69     11.83 o
   0  -3  11        5.08        9.76      1.84 o
   1  -3  11        8.94       11.70      1.07 o
   2  -3  11        0.00        0.00      0.55 o
   3  -3  11        1.25        2.33      0.79 o
   4  -3  11        1.04        0.04      0.67 o
   5  -3  11        0.04        1.41      0.91 o
  -5  -2  11       53.30       61.36      2.65 o
  -4  -2  11        4.20        2.83      1.23 o
  -3  -2  11        0.03        0.00      0.73 o
  -2  -2  11       44.10       51.66      3.25 o
  -1  -2  11        1.20        1.00      0.96 o
   0  -2  11       37.14       36.11      2.87 o
   1  -2  11       19.51       19.72      2.30 o
   2  -2  11       38.95       33.52      1.55 o
   3  -2  11       10.66       11.68      1.53 o
   4  -2  11        0.47        0.00      0.60 o
   5  -2  11      152.93      155.92      5.97 o
  -5  -1  11       50.31       58.19      2.56 o
  -4  -1  11        4.53        3.14      0.71 o
  -3  -1  11       81.13       84.48      4.14 o
  -2  -1  11       79.64       89.65      4.17 o
  -1  -1  11       59.17       64.68      3.52 o
   0  -1  11       27.29       26.92      2.34 o
   1  -1  11       15.86       18.19      2.07 o
   2  -1  11       25.38       27.61      1.38 o
   3  -1  11       38.84       35.16      1.76 o
   4  -1  11        2.28        2.02      0.71 o
   5  -1  11        7.30        8.01      1.42 o
   6  -1  11       10.04       12.47      2.39 o
  -5   0  11       94.83      100.35      2.90 o
  -4   0  11       30.16       27.36      1.55 o
  -3   0  11       26.97       29.66      1.81 o
  -2   0  11        2.17        1.95      1.00 o
  -1   0  11        9.77        8.81      1.57 o
   0   0  11       21.18       18.73      2.03 o
   1   0  11        1.21        0.23      0.77 o
   2   0  11       78.31       73.68      3.71 o
   3   0  11       65.14       74.40      2.16 o
   4   0  11        4.18        5.11      1.19 o
   5   0  11        5.39        5.35      2.76 o
   6   0  11       10.13       11.28      1.59 o
  -5   1  11        9.69        8.66      1.12 o
  -4   1  11        3.38        1.87      0.70 o
  -3   1  11       21.73       24.13      1.44 o
  -2   1  11        2.77        2.39      0.65 o
  -1   1  11      164.30      153.86      5.40 o
   0   1  11        1.43        0.46      0.80 o
   1   1  11        5.58        4.33      1.19 o
   2   1  11       18.57       18.96      1.99 o
   3   1  11       16.90       16.24      1.33 o
   4   1  11       38.01       37.23      2.24 o
   5   1  11       15.97       13.02      1.50 o
   6   1  11       75.45       85.31      3.30 o
  -5   2  11       21.83       20.88      1.55 o
  -4   2  11        1.12        0.65      0.60 o
  -3   2  11       32.73       31.23      2.59 o
  -2   2  11       58.81       54.28      1.99 o
  -1   2  11       15.24       10.62      1.22 o
   0   2  11       73.83       77.12      3.79 o
   1   2  11       20.64       18.80      1.91 o
   2   2  11        4.27        3.64      1.11 o
   3   2  11        8.35        6.97      1.38 o
   4   2  11       26.34       26.90      1.80 o
   5   2  11       25.75       27.68      2.55 o
   6   2  11       33.65       28.07      3.75 o
  -4   3  11      255.49      259.37      5.00 o
  -3   3  11        5.33        4.35      0.86 o
  -2   3  11        0.01        0.22      0.63 o
  -1   3  11       24.09       25.85      1.80 o
   0   3  11      135.75      131.57      3.68 o
   1   3  11        0.23        1.22      0.63 o
   2   3  11       66.63       69.77      3.56 o
   3   3  11        1.02        0.92      0.88 o
   4   3  11       13.64       13.37      1.53 o
   5   3  11        0.94        1.97      1.21 o
   6   3  11        0.27        1.90      1.15 o
  -3   4  11        7.74        7.47      1.32 o
  -2   4  11       17.81       13.39      1.49 o
  -1   4  11        3.67        2.39      1.05 o
   0   4  11        2.71        3.81      0.92 o
   1   4  11        1.81        0.69      0.63 o
   2   4  11       32.43       29.27      1.80 o
   3   4  11       12.78       12.98      1.76 o
   5   4  11       32.47       27.49      1.93 o
   6   4  11       12.83       13.38      1.56 o
  -2   5  11        0.27        1.17      0.76 o
  -1   5  11       34.13       33.88      2.18 o
   0   5  11       20.08       19.65      1.71 o
   1   5  11        2.36        1.43      0.71 o
   2   5  11        8.78        9.05      1.27 o
   3   5  11       16.18       15.17      1.44 o
   5   5  11       72.94       69.08      3.87 o
  -1   6  11        0.47        0.19      0.79 o
   0   6  11       37.79       44.28      3.43 o
   1   6  11        5.78        4.27      1.42 o
   2   6  11        0.25        0.00      1.09 o
   3   6  11        9.37        7.97      1.24 o
   4   6  11       15.25        9.42      1.91 o
   2   7  11       14.68       15.49      1.69 o
  -2  -5  12        7.68        6.78      1.95 o
  -1  -5  12        0.00        0.00      1.11 o
   0  -5  12       31.44       27.80      3.25 o
   1  -5  12        0.90        0.46      1.03 o
  -4  -4  12        4.89        6.43      1.72 o
  -3  -4  12       10.53       15.24      2.37 o
  -2  -4  12       29.56       32.05      3.06 o
  -1  -4  12       14.63       13.71      2.22 o
   0  -4  12        2.63        2.18      1.49 o
   1  -4  12        8.78       10.26      2.18 o
   2  -4  12       16.98       20.10      1.48 o
   3  -4  12       23.90       25.02      2.91 o
  -4  -3  12        0.20        0.00      0.96 o
  -3  -3  12       17.66       15.28      2.26 o
  -2  -3  12        0.22        0.69      1.15 o
  -1  -3  12      205.03      207.59      7.31 o
   0  -3  12        8.66       11.53      2.03 o
   1  -3  12        9.31        9.27      1.99 o
   2  -3  12        2.29        2.30      0.97 o
   3  -3  12       15.39       17.69      1.74 o
  -4  -2  12        2.38        2.37      1.30 o
  -3  -2  12       17.30       16.20      2.22 o
  -2  -2  12      275.39      275.75      8.23 o
  -1  -2  12       82.03       90.68      4.52 o
   0  -2  12        5.96        5.48      1.57 o
   1  -2  12        6.53        7.66      1.76 o
   2  -2  12        0.04        0.00      0.92 o
   3  -2  12       13.22       14.21      1.29 o
   4  -2  12       15.24       15.76      1.36 o
  -4  -1  12       43.78       42.66      3.18 o
  -3  -1  12        1.14        1.80      1.07 o
  -2  -1  12        8.93       10.11      1.84 o
  -1  -1  12       18.87       20.37      2.26 o
   0  -1  12        3.56        3.06      1.30 o
   1  -1  12        1.01        0.50      0.96 o
   2  -1  12       85.32       83.14      4.33 o
   3  -1  12       35.42       36.78      2.10 o
   4  -1  12       13.05       13.27      1.51 o
   5  -1  12        1.42        2.89      1.07 o
  -4   0  12        6.96        5.77      1.18 o
  -3   0  12        1.16        0.73      0.96 o
  -2   0  12       33.93       33.43      2.68 o
  -1   0  12        0.76        1.11      1.00 o
   0   0  12       11.19       10.19      1.72 o
   1   0  12       13.21       12.45      1.84 o
   2   0  12       83.08       77.20      4.06 o
   3   0  12       54.71       54.72      3.52 o
   4   0  12        3.96        2.66      0.99 o
   5   0  12       26.67       32.86      2.21 o
  -4   1  12       43.75       43.02      2.32 o
  -3   1  12        1.91        1.66      0.87 o
  -2   1  12        4.67        3.48      1.26 o
  -1   1  12       30.92       27.92      2.53 o
   0   1  12        4.85        6.47      1.46 o
   1   1  12        0.54        0.69      0.96 o
   2   1  12        4.21        3.56      1.26 o
   3   1  12        0.15        1.19      0.96 o
   4   1  12        5.98        8.93      1.30 o
   5   1  12        0.93        0.67      0.77 o
  -4   2  12       12.07       14.83      1.45 o
  -3   2  12       20.20       22.71      1.51 o
  -2   2  12       37.29       42.25      2.15 o
  -1   2  12       85.59       88.19      4.29 o
   0   2  12        7.81        7.58      1.53 o
   1   2  12        7.71        8.35      1.57 o
   2   2  12        1.34        0.42      0.92 o
   3   2  12       79.05       76.28      3.83 o
   5   2  12        7.41        7.41      1.27 o
  -3   3  12        9.50        7.84      1.08 o
  -2   3  12        6.22        7.69      1.22 o
  -1   3  12       13.92       13.46      1.47 o
   0   3  12        2.12        2.14      1.19 o
   1   3  12       15.66       13.25      1.91 o
   2   3  12        0.01        0.04      0.88 o
   3   3  12        3.66        3.56      1.23 o
   5   3  12       48.44       53.80      3.48 o
  -2   4  12       10.49       12.54      1.56 o
  -1   4  12        0.43        0.55      1.11 o
   0   4  12       37.64       40.13      2.23 o
   1   4  12       19.43       18.15      2.22 o
   2   4  12      121.32      123.80      5.09 o
   3   4  12        0.03        0.00      0.96 o
  -1   5  12       13.38       14.55      2.53 o
   0   5  12        8.16        9.30      3.12 o
   1   5  12        0.29        0.57      0.77 o
   2   5  12        0.89        0.73      1.23 o
   3   5  12      102.40      102.51      4.71 o
  -2  -3  13      233.41      242.90      8.42 o
  -1  -3  13        2.17        2.83      1.34 o
   0  -3  13        0.00        1.34      1.26 o
   1  -3  13        0.51        0.00      1.23 o
   2  -3  13        1.19        0.00      1.23 o
  -3  -2  13       21.16       23.59      2.64 o
  -2  -2  13       72.13       82.48      4.56 o
  -1  -2  13       39.55       35.61      3.18 o
   0  -2  13       40.34       45.11      3.52 o
   1  -2  13        3.30        3.64      1.53 o
   2  -2  13        0.31        0.00      1.11 o
   3  -2  13        0.77        0.50      1.46 o
  -3  -1  13       16.21       18.15      2.37 o
  -2  -1  13        1.34        1.11      1.11 o
  -1  -1  13      307.93      336.33      9.57 o
   0  -1  13      201.37      212.99      7.39 o
   1  -1  13       11.92        8.35      1.84 o
   2  -1  13       17.28       17.35      2.41 o
   3  -1  13        4.54        7.54      1.88 o
  -3   0  13        5.08        4.90      1.57 o
  -2   0  13        9.98        8.96      1.80 o
  -1   0  13       51.95       56.90      3.75 o
   0   0  13       20.13       25.47      2.64 o
   1   0  13       18.34       19.19      2.30 o
   2   0  13        0.17        0.00      0.92 o
   3   0  13        3.14        2.60      1.49 o
  -2   1  13        5.39        5.71      1.57 o
  -1   1  13        0.79        0.23      1.03 o
   0   1  13        0.35        0.00      0.92 o
   1   1  13        0.53        0.00      0.84 o
   2   1  13        3.69        5.78      1.53 o
   3   1  13        2.48        0.00      1.00 o
  -2   2  13        3.48        3.71      1.46 o
  -1   2  13        4.61        1.76      1.11 o
   0   2  13        8.25        5.21      1.53 o
   1   2  13        6.40        9.04      1.76 o
   2   2  13       13.66       13.82      1.99 o
   3   2  13        8.87       10.95      1.84 o
  -1   3  13        2.68        4.48      1.53 o
   0   3  13        2.81        1.46      1.19 o
   1   3  13        4.12        4.25      1.46 o
   2   3  13        5.60        5.40      1.53 o
   3   3  13       18.23       17.39      2.11 o
   1   4  13       14.63       17.69      2.26 o
   2   4  13        0.01        0.23      1.15 o
   3   4  13      118.00      118.33      5.13 o
   1   0  14       20.20       21.48      2.60 o
   1   1  14        2.11        1.15      1.19 o
 
